# Supplementary material for: Long-term survival of female versus male patients after coronary artery bypass grafting
Source: PLoS One. 2022 Sep 23;17(9):e0275035. doi: 10.1371/journal.pone.0275035 (PMC9506631; doi:10.1371/journal.pone.0275035)
Supplement: S1 File — (CSV) [file pone.0275035.s004.csv]

	id	age	sex	year	admission	presentation	hypertension	diabetes	hlp	obesity	smoker	cvd	chf	cad	pvd	copd	ckd	liver	anaemia	coagulation	cancer	cci	cpb	ima	nBypasses	exclusion	po_stroke	arrest	iabp	poaf	pace	reintubation	tracheost	vent	aki	haemorrhage	rbc	wound	los	destination	fup	time
1	1	60	2	2015	2	1	1	1	1	0	0	0	0	1	0	0	0	0	0	0	0	5	1	1	2	0	0	0	0	0	0	0	0	0	0	0	0	0	9	1	0	5.63287671232877
2	2	70	1	2015	1	1	0	0	0	0	0	0	0	1	0	0	0	0	0	0	0	3	1	2	3	0	0	0	0	0	0	0	0	0	0	0	0	0	7	1	0	5.63287671232877
3	3	67	1	2015	1	1	0	0	1	1	0	0	0	1	0	0	0	0	0	0	0	3	1	2	3	0	0	0	0	0	0	0	0	0	0	0	0	0	6	1	0	5.63561643835616
4	4	60	2	2015	2	1	0	0	0	0	0	0	0	1	0	0	0	0	0	0	0	2	1	2	4	0	0	0	0	0	0	0	0	0	0	0	0	0	5	1	0	5.63561643835616
5	5	56	1	2015	2	2	0	0	1	0	1	0	0	1	0	0	0	0	0	0	0	3	1	2	2	0	0	0	0	0	0	0	0	0	0	0	1	0	5	1	1	4.4958904109589
6	6	64	1	2015	2	1	1	0	0	1	2	1	0	1	0	0	0	0	0	0	0	4	1	1	3	0	0	0	0	0	0	0	0	0	0	0	0	0	6	1	0	5.67397260273973
7	7	82	1	2015	2	2	1	0	1	0	0	0	0	1	0	0	0	0	0	0	0	6	1	1	3	0	0	0	0	0	0	0	0	0	0	0	1	0	10	1	0	5.66575342465753
8	8	65	1	2015	2	1	0	1	0	0	0	0	0	1	0	0	0	0	0	0	0	6	0	1	1	0	0	0	0	0	0	0	0	0	0	0	1	0	5	2	0	5.68219178082192
9	9	59	1	2015	1	1	0	0	1	0	0	0	0	1	0	0	0	0	0	0	0	2	0	2	2	0	0	0	0	0	0	0	0	0	0	0	1	0	5	1	0	5.67945205479452
10	10	68	1	2015	2	2	1	1	1	0	1	1	0	1	0	0	0	0	0	0	0	6	1	2	4	0	1	0	0	0	0	0	0	0	0	0	0	0	14	1	0	5.65205479452055
11	11	63	1	2015	2	2	0	1	1	1	2	0	0	1	1	0	0	0	0	0	0	6	1	2	3	0	0	0	0	0	0	0	0	0	0	0	0	0	5	1	1	0.63013698630137
12	12	56	1	2015	2	2	1	0	1	0	1	0	0	1	0	0	0	0	0	0	0	3	1	2	4	0	0	0	0	0	0	0	0	0	0	0	0	0	6	1	0	5.63561643835616
13	13	65	1	2015	1	1	0	0	0	0	0	0	0	1	0	0	0	0	0	0	0	3	0	1	1	0	0	0	0	0	0	0	0	0	0	0	0	0	7	1	0	5.69315068493151
14	14	79	1	2015	2	2	0	0	0	0	0	1	1	1	0	0	1	0	1	0	0	8	0	2	2	0	0	0	1	0	0	0	0	0	0	0	1	0	4	3	1	0.010958904109589
15	15	52	1	2015	1	1	1	0	1	0	2	0	0	1	0	0	0	0	0	0	0	2	0	2	2	0	0	0	0	0	0	0	0	0	0	0	0	0	10	1	0	5.6986301369863
16	16	59	2	2015	2	2	1	2	1	1	0	0	0	1	0	0	1	0	0	0	0	5	0	1	2	0	0	0	0	0	0	0	0	0	0	0	0	0	7	1	0	5.70684931506849
17	17	40	1	2015	1	1	0	0	0	0	2	0	0	1	0	0	0	0	0	0	0	1	1	2	2	0	0	0	0	0	0	0	0	0	0	0	0	0	5	1	0	5.70684931506849
18	18	64	1	2015	1	1	0	0	0	0	0	0	0	1	0	0	0	0	0	0	0	3	1	2	3	0	0	0	0	0	0	0	0	0	0	0	0	0	5	1	1	5.30684931506849
19	19	59	2	2015	2	2	0	1	0	1	0	0	0	1	0	0	1	0	0	0	0	4	1	1	2	0	0	0	0	1	0	0	0	0	0	0	0	0	71	1	1	2.34794520547945
20	20	58	2	2015	2	3	1	0	1	1	0	0	0	1	0	0	0	0	0	0	0	3	1	2	3	0	0	0	0	0	0	0	0	0	0	0	0	0	9	1	0	5.7013698630137
21	21	43	2	2015	2	2	0	0	0	1	2	0	0	1	0	0	0	0	0	0	0	2	0	1	1	0	0	0	0	0	0	0	0	0	0	0	0	0	4	1	0	5.7013698630137
22	22	53	1	2015	1	3	0	0	0	0	2	1	0	1	0	0	0	0	0	0	0	4	1	2	3	0	0	0	0	0	0	0	0	0	0	0	0	0	13	1	0	5.72054794520548
23	23	69	1	2015	1	1	0	0	0	0	0	0	0	1	0	0	0	0	0	0	0	3	0	1	2	0	0	0	0	0	0	0	0	0	0	0	0	0	6	1	0	5.72054794520548
24	24	68	2	2015	2	2	1	1	1	0	0	1	1	1	1	0	0	0	1	0	0	8	1	2	2	0	0	0	0	0	0	0	0	0	0	0	0	0	13	1	1	2.28219178082192
25	25	70	1	2015	2	1	1	0	1	0	2	0	0	1	0	1	0	0	0	0	0	5	0	1	1	0	0	0	0	0	0	0	0	0	0	1	0	0	18	1	0	5.73150684931507
26	26	71	1	2015	1	1	0	0	0	0	0	0	0	1	0	0	0	0	0	0	0	4	0	1	1	0	0	0	0	0	0	0	0	0	0	0	0	0	5	1	0	5.73972602739726
27	27	73	1	2015	2	1	1	0	1	0	0	0	0	1	0	0	0	0	0	0	0	5	1	2	4	0	0	0	0	0	0	0	0	0	0	0	1	0	6	1	0	5.73972602739726
28	28	63	1	2015	1	1	1	1	0	0	0	0	0	1	0	0	0	0	0	0	0	4	1	2	2	0	0	0	0	0	0	0	0	0	0	0	1	0	11	1	0	5.73698630136986
29	29	76	1	2015	1	1	0	1	0	0	0	0	0	1	0	0	0	0	0	0	1	6	0	2	3	0	0	0	0	0	0	0	0	0	0	0	0	0	8	1	1	1.60821917808219
30	30	56	1	2015	1	1	0	0	0	0	0	0	0	1	0	0	0	0	0	0	0	2	0	1	1	0	0	0	0	0	0	0	0	0	0	0	0	0	5	1	0	5.75616438356164
31	31	75	1	2015	2	2	0	1	1	0	0	0	0	1	0	0	0	1	0	0	0	6	1	1	1	0	0	0	0	0	0	0	0	0	0	0	0	0	5	1	0	5.73972602739726
32	32	61	1	2015	2	3	1	0	0	0	2	0	0	1	0	0	0	0	0	0	0	4	1	2	3	0	0	0	0	0	0	0	0	0	0	0	0	0	7	1	0	5.72876712328767
33	33	71	2	2015	1	2	1	2	1	0	0	0	0	1	0	0	1	0	0	0	0	6	1	1	2	0	0	0	0	0	0	0	0	0	0	0	1	0	13	1	0	5.75890410958904
34	34	71	1	2015	1	1	1	0	1	0	2	0	0	1	0	0	0	1	0	0	0	4	0	2	2	0	0	0	0	0	0	0	0	0	0	0	0	0	5	1	0	5.75890410958904
35	35	50	1	2015	1	1	0	0	0	0	2	0	1	1	0	0	0	0	0	0	0	1	0	2	2	0	0	0	0	0	0	0	0	0	0	0	0	0	5	1	0	5.74520547945205
36	36	61	2	2015	1	1	1	0	1	1	0	0	0	1	0	0	0	0	0	0	0	3	0	2	2	0	0	0	0	0	0	0	0	0	0	0	0	0	7	1	0	5.74520547945205
37	37	78	1	2015	2	1	0	1	1	0	0	0	1	1	0	0	0	0	0	0	0	6	1	1	3	0	0	0	0	0	0	0	0	0	0	0	0	0	9	1	0	5.76164383561644
38	38	64	2	2015	1	1	0	0	0	0	0	0	0	1	0	0	0	0	0	0	0	3	0	2	2	0	0	0	0	0	0	0	0	0	0	0	0	0	9	1	0	5.76438356164384
39	39	80	1	2015	2	2	1	1	1	0	2	1	1	1	1	0	1	0	1	0	0	10	0	2	2	0	0	1	1	0	0	1	0	1	0	0	0	0	19	2	1	0.545205479452055
40	40	58	1	2015	1	1	1	0	0	0	0	0	0	1	0	0	0	0	0	0	0	2	1	2	2	0	0	0	0	0	0	0	0	0	0	0	0	0	8	1	0	5.76986301369863
41	41	58	2	2015	1	1	1	1	1	0	0	0	0	1	0	0	0	0	0	0	0	3	0	1	2	0	0	0	0	0	0	0	0	0	0	0	0	0	5	1	0	5.77534246575342
42	42	72	1	2015	1	1	0	0	1	0	0	0	0	1	0	0	0	0	0	0	0	4	1	1	2	0	0	0	0	0	0	0	0	0	0	0	0	0	7	1	0	5.75890410958904
43	43	73	1	2015	2	3	1	0	1	0	2	0	0	1	0	0	0	0	0	0	0	5	1	2	4	0	0	0	0	0	0	0	0	0	0	0	1	0	9	1	0	5.74246575342466
44	44	79	1	2015	2	1	0	0	0	0	0	0	0	1	0	0	0	0	0	0	0	4	0	1	3	0	0	0	0	0	0	0	0	0	0	0	0	0	7	1	1	4.97534246575342
45	45	57	1	2015	1	1	0	0	0	0	0	0	0	1	0	0	0	0	0	0	0	2	1	1	1	0	0	0	0	0	0	0	0	0	0	0	0	0	5	1	0	5.78082191780822
46	46	47	1	2015	1	2	0	0	0	0	2	0	0	1	0	0	0	0	0	0	0	1	0	1	1	0	0	0	0	0	0	0	0	0	0	0	0	0	6	1	0	5.77808219178082
47	47	72	2	2015	2	1	1	1	1	0	0	0	1	1	0	0	0	0	0	0	0	5	1	1	2	0	0	0	0	0	0	0	0	0	0	0	0	0	8	1	0	5.76712328767123
48	48	56	1	2015	2	3	0	0	0	0	2	0	1	1	0	0	0	0	0	0	0	3	1	2	2	0	0	0	0	0	0	1	0	1	0	0	0	0	12	1	0	5.7972602739726
49	49	70	1	2015	1	1	1	1	0	0	1	0	0	1	0	0	0	0	0	0	0	5	0	1	2	0	0	0	0	0	0	0	0	0	0	0	0	0	16	1	1	0.172602739726027
50	50	59	1	2015	2	2	1	1	1	1	1	0	0	1	0	1	0	0	0	0	0	5	1	1	2	0	0	0	0	0	0	0	0	0	0	0	1	0	6	1	0	5.77808219178082
51	51	54	1	2015	2	1	1	1	1	0	2	0	0	1	0	0	0	0	0	0	0	4	1	2	3	0	0	0	0	0	0	0	0	0	0	0	0	0	5	1	0	5.74520547945205
52	52	69	2	2015	1	1	1	0	1	0	0	0	0	1	0	0	0	0	0	0	0	3	0	2	3	0	0	0	0	0	0	0	0	0	0	0	0	0	6	1	0	5.80821917808219
53	53	45	2	2015	1	2	0	0	1	1	0	0	0	1	0	0	0	0	0	0	0	2	0	1	1	0	0	0	0	0	0	0	0	0	0	0	0	0	5	1	NA	NA
54	54	51	2	2015	1	1	0	0	0	0	0	0	0	1	0	0	0	0	0	0	0	2	1	2	3	0	0	0	0	0	0	0	0	0	0	0	1	0	7	1	0	5.82191780821918
55	55	61	1	2015	1	1	0	0	0	0	0	0	0	1	0	0	0	0	0	0	0	3	1	2	3	0	0	0	0	0	0	0	0	0	0	0	0	0	11	1	0	5.81917808219178
56	56	76	1	2015	2	1	1	2	1	1	0	1	1	1	0	0	0	0	0	0	0	6	1	1	2	0	0	0	0	0	0	0	0	0	0	0	0	0	8	2	0	5.83561643835616
57	57	67	1	2015	1	1	1	0	1	0	0	0	0	1	0	0	0	0	0	0	0	3	0	1	1	0	0	0	0	0	0	0	0	0	0	0	0	0	5	1	0	5.82465753424658
58	58	68	1	2015	1	1	1	2	1	0	0	0	0	1	0	0	0	0	0	0	0	4	1	2	3	0	0	0	0	0	0	0	0	0	0	0	0	0	19	1	1	3.28219178082192
59	59	57	1	2015	2	1	0	0	0	0	0	0	0	1	0	0	0	0	0	0	0	3	1	1	2	0	0	0	0	0	0	0	0	0	0	0	0	0	6	1	0	5.85479452054795
60	60	65	1	2015	2	2	1	0	1	0	1	0	0	1	0	0	0	0	0	0	0	4	1	2	3	0	0	0	0	0	0	0	0	0	0	0	0	0	5	1	0	5.91780821917808
61	61	67	2	2015	2	2	1	0	0	0	0	0	0	1	0	0	0	0	0	0	0	4	1	1	2	0	0	0	0	0	0	0	0	0	0	0	1	0	5	1	0	5.91780821917808
62	62	67	1	2015	2	2	1	0	1	1	1	1	0	1	0	0	0	0	0	0	0	5	1	2	3	0	0	0	0	0	0	0	0	0	0	0	0	0	5	1	0	5.91780821917808
63	63	70	2	2015	2	2	1	0	1	0	0	0	0	1	0	0	0	0	0	0	0	4	1	2	2	0	0	0	0	1	0	0	0	0	0	0	1	0	8	1	0	5.93698630136986
64	64	69	2	2015	2	1	1	2	1	0	0	1	0	1	0	0	0	0	0	0	0	7	0	2	2	0	0	0	0	0	0	0	0	0	0	0	0	0	8	2	1	3.92876712328767
65	65	56	1	2015	2	1	1	0	0	1	0	0	0	1	0	0	0	0	0	0	0	2	1	1	1	0	0	0	0	0	0	0	0	0	0	0	0	0	7	1	0	5.95890410958904
66	66	63	2	2015	1	1	1	1	1	1	0	1	0	1	0	0	0	0	0	0	0	7	0	1	2	0	0	0	0	0	0	0	0	0	0	0	0	0	6	1	0	5.95616438356164
67	67	67	1	2015	1	1	1	1	0	0	2	0	0	1	0	1	0	0	0	0	0	6	0	2	2	0	0	0	0	1	0	1	0	1	0	0	0	0	9	1	0	5.95890410958904
68	68	59	1	2015	2	2	1	0	1	0	0	0	0	1	0	0	0	0	0	0	0	3	1	2	2	0	0	0	0	0	0	0	0	0	0	0	0	0	6	1	0	5.95068493150685
69	69	52	1	2015	2	3	1	0	1	0	2	0	0	1	0	0	0	0	0	0	0	3	0	2	4	0	0	0	0	0	0	0	0	0	0	0	0	0	5	1	0	5.9972602739726
70	70	41	1	2015	2	1	0	1	1	0	2	0	0	1	0	0	0	0	0	0	0	2	0	2	2	0	0	0	0	0	0	0	0	0	0	0	1	0	7	1	0	6.00821917808219
71	71	54	1	2015	1	2	1	2	1	1	2	0	0	1	0	0	0	0	0	0	0	4	0	1	1	0	0	0	0	0	0	0	0	0	0	1	0	0	19	1	0	6.01095890410959
72	72	69	1	2015	1	1	1	1	1	1	1	0	0	1	0	0	0	0	0	0	0	4	0	2	2	0	0	0	0	0	0	0	0	0	0	0	0	0	6	1	0	6.02739726027397
73	73	71	1	2015	2	2	1	0	1	0	0	0	0	1	0	0	0	0	0	0	0	5	0	1	2	0	0	0	0	0	0	0	0	0	0	0	0	0	5	1	0	6.01917808219178
74	74	65	1	2015	1	2	0	0	1	0	0	0	0	1	0	0	0	0	1	1	1	5	1	1	1	0	0	0	0	0	0	0	0	0	0	0	0	0	7	1	0	6.06575342465753
75	75	73	1	2015	2	1	0	0	0	0	0	0	0	1	0	0	0	0	0	0	0	4	1	2	3	0	0	0	0	0	0	0	0	0	0	0	0	0	6	1	0	6.0958904109589
76	76	76	2	2015	2	2	0	0	0	0	0	0	0	1	0	0	0	0	0	0	0	5	0	1	1	0	0	0	0	0	0	0	0	0	0	0	0	0	7	1	0	6.11232876712329
77	77	63	1	2015	2	1	1	0	1	0	1	0	0	1	0	0	0	0	0	0	0	3	1	2	3	0	0	0	0	0	0	0	0	0	0	0	0	0	5	1	0	6.12602739726027
78	78	60	1	2015	1	1	1	2	0	0	1	0	0	1	0	0	1	0	0	0	0	3	1	1	1	0	0	0	0	0	0	0	0	0	0	0	0	0	11	1	0	6.12328767123288
79	79	73	1	2015	1	1	0	1	0	0	0	0	0	1	0	0	0	0	0	0	0	5	0	2	4	0	0	0	0	0	0	0	0	0	0	0	0	0	6	1	0	6.12876712328767
80	80	57	1	2015	2	1	0	0	0	0	0	0	0	1	0	0	0	0	0	0	0	2	0	1	1	0	0	0	0	0	0	0	0	0	0	0	0	0	8	1	0	6.14520547945205
81	81	67	1	2015	1	1	1	0	1	0	0	1	0	1	0	0	0	0	0	0	0	4	1	2	2	0	0	0	0	0	0	0	0	0	0	0	0	0	7	1	0	6.11232876712329
82	82	71	2	2015	2	1	0	1	0	0	0	0	0	1	0	0	0	0	0	0	0	5	1	1	2	0	0	0	0	0	0	0	0	0	0	0	0	0	8	1	0	6.14520547945205
83	83	59	1	2015	2	1	1	1	0	0	2	0	0	1	1	0	0	0	0	0	0	4	0	2	3	0	0	0	0	0	0	0	0	0	0	0	0	0	5	1	0	6.14246575342466
84	84	73	1	2015	2	2	1	0	0	0	0	1	1	1	1	1	2	1	1	0	0	9	1	1	3	0	0	0	0	0	0	0	0	0	0	0	0	0	61	1	0	6.10684931506849
85	85	48	1	2015	2	2	0	0	0	0	2	0	0	1	0	0	0	0	0	0	0	2	0	2	2	0	0	0	0	0	0	0	0	0	0	0	0	0	5	1	0	6.19178082191781
86	86	70	1	2015	1	2	1	1	1	0	2	1	0	1	1	1	0	0	0	0	0	9	0	1	2	0	0	0	0	1	0	0	0	0	0	1	1	1	43	3	1	0.117808219178082
87	87	54	1	2015	2	1	0	0	0	0	0	0	0	1	0	0	0	0	0	0	0	2	1	2	2	0	0	0	0	0	0	0	0	0	0	0	1	0	7	1	0	6.21917808219178
88	88	65	1	2015	2	1	1	2	1	0	0	0	0	1	0	0	1	0	0	0	0	7	0	2	2	0	0	0	0	0	0	0	0	0	0	0	1	1	40	1	1	4.26575342465753
89	89	61	1	2015	1	1	0	0	0	0	0	0	0	1	0	0	0	0	0	0	0	3	0	2	2	0	0	0	0	0	0	0	0	0	0	0	0	0	5	1	0	6.22465753424658
90	90	60	1	2015	1	1	0	0	0	0	0	0	0	1	0	0	0	0	0	0	0	3	1	2	3	0	0	0	0	0	0	0	0	0	0	0	0	0	5	1	0	6.22465753424658
91	91	52	1	2015	2	1	0	0	0	0	0	0	0	1	0	0	0	0	0	0	0	2	1	1	3	0	0	0	0	0	0	0	0	0	0	0	0	0	5	1	0	6.23835616438356
92	92	70	1	2015	2	1	0	0	0	0	0	1	0	1	0	0	0	0	0	0	0	4	0	2	2	0	0	0	0	0	0	0	0	0	0	0	0	0	5	1	0	6.23835616438356
93	93	65	1	2015	2	1	0	0	0	0	0	0	0	1	0	0	0	0	0	0	0	4	1	2	2	0	0	0	0	0	0	0	0	0	0	0	0	0	5	1	0	6.24931506849315
94	94	54	1	2015	2	2	1	1	1	1	0	0	0	1	0	0	0	1	0	0	0	4	1	2	4	0	0	0	0	0	0	0	0	0	0	0	0	0	5	1	0	6.22739726027397
95	95	46	1	2015	1	1	1	0	1	0	2	0	0	1	0	0	0	0	0	0	0	1	1	2	4	0	0	0	0	1	0	0	0	0	0	1	0	0	11	1	0	6.3041095890411
96	96	39	2	2015	1	1	1	0	0	1	0	0	0	1	0	0	0	0	0	0	0	1	0	1	1	0	0	0	0	0	0	0	0	0	0	0	0	0	6	1	0	6.58356164383562
97	97	81	1	2015	1	1	0	0	0	0	0	0	0	1	0	0	0	0	0	0	0	5	1	1	2	0	0	0	0	0	0	0	0	0	0	0	1	0	8	1	0	6.6027397260274
98	98	79	1	2015	2	2	1	2	0	0	0	0	0	1	0	0	1	0	0	0	0	8	0	1	1	0	0	0	0	0	0	0	0	0	0	0	0	0	19	2	0	6.62191780821918
99	99	54	1	2014	1	1	0	0	1	0	0	0	0	1	0	0	0	0	0	0	0	2	0	1	1	0	0	0	0	0	0	0	0	0	0	0	0	0	5	1	0	6.65205479452055
100	100	68	1	2014	1	1	1	1	1	0	0	1	0	1	0	0	0	0	0	0	0	5	1	1	2	0	0	0	0	0	0	0	0	0	0	0	0	0	4	1	0	6.65753424657534
101	101	72	1	2014	1	1	1	1	1	0	0	0	0	1	0	0	0	0	0	0	0	5	0	2	2	0	0	0	0	1	0	0	0	0	0	0	0	0	8	1	0	6.66027397260274
102	102	50	1	2014	1	1	1	0	1	0	1	0	0	1	0	0	0	0	0	0	0	1	0	1	1	0	0	0	0	0	0	0	0	0	0	0	0	0	4	1	0	6.66301369863014
103	103	71	1	2014	1	1	1	1	0	0	0	0	0	1	1	1	0	0	0	0	0	7	0	1	2	0	0	0	0	0	0	0	0	0	0	0	0	0	5	1	0	6.66575342465753
104	104	58	1	2014	1	1	1	0	1	0	0	0	0	1	0	0	0	0	0	0	0	3	0	1	2	0	0	0	0	0	0	0	0	0	0	0	0	0	5	1	0	6.67123287671233
105	105	59	1	2014	1	1	0	0	0	0	0	0	0	1	0	0	0	0	0	0	0	2	0	2	2	0	0	0	0	0	0	0	0	0	0	0	0	0	5	1	0	6.67671232876712
106	106	69	1	2014	1	1	1	0	1	0	1	0	0	1	0	0	0	0	0	0	0	3	1	2	2	0	0	0	0	1	0	0	0	0	0	0	0	0	6	1	0	6.67945205479452
107	107	59	1	2014	1	1	1	2	1	0	1	0	0	1	1	0	0	0	0	0	0	4	1	1	2	0	0	0	0	1	0	0	0	0	0	0	0	0	9	1	0	6.67671232876712
108	108	78	2	2014	2	1	1	0	1	0	0	0	0	1	0	0	0	0	0	0	1	5	0	1	3	0	0	0	0	0	0	0	0	0	0	0	0	0	6	2	1	4.46301369863014
109	109	46	1	2014	2	1	1	0	1	1	2	0	0	1	0	0	0	0	0	0	0	2	0	1	1	0	0	0	0	0	0	0	0	0	0	0	0	0	6	1	0	6.6958904109589
110	110	66	1	2014	1	1	0	0	0	0	0	0	0	1	0	0	0	0	0	0	0	3	0	2	2	0	0	0	0	0	0	0	0	0	0	0	0	0	5	1	0	6.68767123287671
111	111	70	1	2014	1	1	0	2	0	0	0	0	1	1	0	0	0	0	0	0	0	5	0	1	1	0	0	0	0	0	0	0	0	0	0	0	0	0	18	1	1	0.183561643835616
112	112	65	1	2014	1	1	0	0	0	0	0	0	0	1	0	0	0	0	0	0	0	3	1	1	3	0	0	0	0	0	0	0	0	0	0	0	0	0	6	1	0	6.68767123287671
113	113	62	1	2014	2	2	1	0	1	0	1	0	0	1	0	0	0	0	0	0	0	4	1	1	3	0	0	0	0	0	0	0	0	0	0	0	0	0	6	1	0	6.7041095890411
114	114	76	2	2014	2	1	1	2	1	0	0	0	0	1	0	1	1	0	0	0	0	7	0	1	2	0	0	0	0	0	0	0	0	0	0	0	0	0	14	1	1	4.37260273972603
115	115	63	1	2014	2	3	0	2	1	0	2	0	0	1	0	0	0	0	0	0	0	5	0	1	2	0	0	0	0	0	0	0	0	0	0	0	0	0	5	1	0	6.67945205479452
116	116	79	1	2014	2	2	1	0	1	0	1	0	0	1	1	0	0	0	0	0	0	6	1	1	3	0	0	1	0	1	0	0	0	0	0	0	1	0	9	1	0	6.70958904109589
117	117	68	1	2014	1	2	1	0	1	0	2	0	1	1	0	1	0	0	0	0	0	6	1	1	3	0	0	0	0	1	0	1	0	1	0	0	1	0	13	2	1	0.0794520547945206
118	118	75	2	2014	1	1	1	0	0	0	0	0	0	1	0	0	0	0	0	0	0	4	0	1	2	0	0	0	0	0	0	0	0	0	0	0	1	0	6	1	0	6.71780821917808
119	119	54	1	2014	1	1	1	0	1	0	2	0	1	1	0	0	0	0	0	0	0	2	0	2	3	0	0	0	0	0	0	0	0	0	0	0	0	0	5	1	0	6.70958904109589
120	120	68	1	2014	1	1	1	0	0	0	0	0	0	1	0	0	0	0	0	0	0	3	0	1	1	0	0	0	0	0	0	0	0	0	0	0	0	0	5	1	0	6.71780821917808
121	121	52	1	2014	2	2	0	0	1	0	1	0	0	1	0	0	0	0	0	0	0	2	0	2	3	0	0	0	0	0	0	0	0	0	0	0	0	0	5	1	0	6.70684931506849
122	122	61	1	2014	2	2	1	2	1	1	1	0	0	1	1	0	0	0	0	0	0	6	0	1	3	0	0	0	0	0	0	0	0	0	0	0	0	0	7	1	0	6.72328767123288
123	123	68	2	2014	1	1	1	0	1	0	0	0	0	1	0	0	0	0	0	0	1	4	1	1	2	0	0	0	0	0	0	0	0	0	0	0	0	0	6	1	0	6.72054794520548
124	124	65	1	2014	2	2	1	0	1	0	2	0	0	1	0	0	0	0	0	0	0	5	0	2	3	0	0	0	0	0	0	0	0	0	0	0	1	0	15	1	1	5.39178082191781
125	125	61	1	2014	2	3	0	0	0	0	2	0	0	1	0	0	0	0	0	0	0	4	0	2	3	0	0	0	0	0	0	0	0	0	0	0	0	0	5	1	0	6.68493150684932
126	126	68	1	2014	2	2	1	0	1	1	0	0	0	1	0	0	0	0	0	0	0	3	1	1	2	0	0	0	0	0	0	0	0	0	0	0	0	0	5	1	0	6.70958904109589
127	127	57	1	2014	1	1	1	1	1	0	0	0	0	1	0	0	0	0	0	0	0	3	1	1	2	0	0	0	0	0	0	0	0	0	0	0	0	0	5	1	0	6.74520547945205
128	128	58	1	2014	1	1	1	1	1	1	0	0	0	1	0	0	0	0	0	0	0	3	1	2	2	0	0	0	0	0	0	0	0	0	0	0	1	0	6	1	0	6.74520547945205
129	129	42	1	2014	2	1	0	0	0	0	0	0	0	1	0	0	0	0	0	0	0	1	0	1	1	0	0	0	0	0	0	0	0	0	0	0	0	0	5	1	0	6.75342465753425
130	130	59	2	2014	2	2	1	1	1	0	0	0	0	1	0	0	0	0	0	0	0	4	1	2	2	0	0	0	0	0	0	0	0	0	0	0	1	0	7	1	0	6.74794520547945
131	131	76	1	2014	1	1	1	0	1	0	0	0	0	1	0	0	0	0	0	0	0	4	0	1	1	0	0	0	0	0	0	0	0	0	0	0	1	0	5	1	0	6.75342465753425
132	132	62	1	2014	1	1	1	0	0	0	0	0	0	1	0	0	0	0	1	0	0	3	1	2	3	0	0	0	0	0	0	0	0	0	0	0	1	0	6	1	0	6.74794520547945
133	133	71	2	2014	2	3	1	0	1	1	0	0	0	1	0	0	0	0	0	0	0	5	0	1	2	0	0	0	0	1	0	0	0	0	0	0	0	0	16	1	0	6.74794520547945
134	134	77	2	2014	2	2	1	1	0	0	0	0	0	1	0	0	0	0	0	0	0	6	1	2	2	0	0	0	0	1	0	0	0	0	0	0	1	0	8	1	0	6.76438356164384
135	135	54	1	2014	1	1	1	0	0	0	2	0	0	1	0	0	0	0	0	0	0	3	0	1	1	0	0	0	0	1	0	0	0	0	0	0	0	0	5	1	0	6.76438356164384
136	136	63	1	2014	1	1	1	1	1	0	2	0	0	1	0	0	0	0	0	0	0	4	1	2	3	0	0	0	0	0	0	0	0	0	0	0	0	0	6	1	0	6.76438356164384
137	137	55	1	2014	2	2	1	0	0	0	2	1	0	1	0	0	0	0	0	0	0	4	1	1	2	0	0	0	0	0	0	0	0	0	0	0	1	0	5	1	0	6.74520547945205
138	138	75	1	2014	2	1	1	1	0	1	0	0	0	1	0	0	0	0	0	0	0	6	1	1	3	0	0	0	0	0	0	0	0	0	0	0	0	0	7	1	0	6.76438356164384
139	139	77	2	2014	2	1	0	0	0	0	0	1	0	1	0	0	0	0	0	0	0	5	0	2	2	0	0	0	0	0	0	0	0	0	0	0	0	0	8	1	0	6.76712328767123
140	140	59	1	2014	1	1	1	1	1	0	1	1	0	1	0	0	0	0	0	0	0	5	1	1	3	0	0	0	0	0	0	0	0	0	0	0	1	0	5	1	1	2.72876712328767
141	141	67	1	2014	2	2	1	0	1	1	1	1	0	1	0	0	0	0	0	0	0	6	1	2	3	0	1	0	0	0	0	0	0	0	0	0	1	0	13	1	0	6.73972602739726
142	142	68	2	2014	1	1	0	0	1	0	0	1	0	1	0	0	0	0	0	0	1	5	1	2	2	0	0	0	0	0	0	0	0	0	0	0	1	0	6	1	0	6.76712328767123
143	143	66	2	2014	1	1	1	2	1	1	0	0	0	1	0	0	0	0	0	0	0	6	0	2	2	0	0	0	0	1	0	0	0	0	0	0	0	0	6	1	0	6.77534246575342
144	144	67	1	2014	1	1	1	0	1	0	0	0	0	1	0	1	0	0	0	0	0	4	1	1	2	0	0	0	0	0	0	0	0	0	0	0	0	0	5	1	1	4.76438356164384
145	145	66	1	2014	1	1	1	0	1	0	2	1	0	1	1	0	1	0	0	0	0	7	1	1	3	0	0	0	0	0	0	0	0	0	0	0	0	0	6	1	0	6.78356164383562
146	146	38	1	2014	2	2	0	2	0	0	0	0	0	1	0	0	0	1	0	0	0	2	1	2	2	0	0	0	0	0	0	0	0	0	0	0	0	0	6	1	1	3.06027397260274
147	147	64	1	2014	1	1	0	0	0	0	0	0	0	1	0	0	0	0	0	0	0	3	0	2	2	0	0	0	0	1	0	0	0	0	0	0	1	0	10	1	1	5.96986301369863
148	148	65	1	2014	1	1	1	0	1	0	1	0	0	1	0	0	0	0	0	0	0	4	0	2	4	0	0	0	0	0	0	0	0	0	0	0	0	0	5	1	0	6.78630136986301
149	149	62	2	2014	2	3	1	0	0	0	0	0	0	1	0	0	0	0	0	0	0	4	0	2	2	0	0	0	0	0	0	0	0	0	0	0	0	0	5	2	1	1.84109589041096
150	150	80	1	2014	2	2	1	0	0	0	0	0	1	1	0	0	0	0	1	0	0	6	0	2	2	0	0	0	0	1	0	0	0	0	0	0	1	0	11	1	0	6.78356164383562
151	151	65	2	2014	2	2	1	0	1	0	2	0	0	1	0	0	0	0	0	0	0	4	0	2	2	0	0	0	0	0	0	0	0	0	0	0	0	0	5	1	0	6.78630136986301
152	152	77	1	2014	2	2	1	0	1	1	1	0	0	1	0	0	0	0	0	0	0	5	0	2	2	0	0	0	0	0	0	0	0	0	0	0	0	0	8	1	0	6.82465753424658
153	153	66	1	2014	2	2	1	0	1	0	1	0	0	1	0	0	0	0	0	0	0	3	0	1	1	0	0	0	0	0	0	0	0	0	0	0	0	0	5	1	0	6.83287671232877
154	154	71	1	2014	2	1	1	1	0	1	2	0	0	1	0	1	0	0	0	0	0	7	0	2	2	0	0	0	0	1	0	0	0	0	0	0	0	0	8	1	0	6.83287671232877
155	155	80	1	2014	2	1	1	1	1	1	1	0	0	1	0	0	0	0	0	0	0	6	0	2	3	0	0	0	0	0	0	0	0	0	0	0	0	0	5	2	1	5.45479452054794
156	156	57	1	2014	1	1	0	0	0	0	0	0	0	1	0	0	0	0	0	0	0	2	1	2	2	0	0	0	0	0	0	0	0	0	0	0	0	0	5	1	0	6.83561643835616
157	157	77	1	2014	1	1	1	1	1	0	0	1	0	1	0	1	1	0	0	0	0	10	1	1	2	0	0	0	0	0	0	0	0	0	0	0	0	0	11	1	1	2.64109589041096
158	158	76	1	2014	2	2	1	1	1	0	0	0	1	1	0	0	0	0	0	0	0	7	0	1	1	0	0	0	0	1	0	0	0	0	0	0	0	0	7	1	0	6.84383561643836
159	159	72	1	2014	2	2	1	1	1	0	0	0	0	1	0	0	0	0	0	0	0	6	0	1	1	0	0	0	0	0	0	0	0	0	0	0	0	0	6	1	0	6.85205479452055
160	160	78	1	2014	2	1	1	1	0	0	1	1	0	1	1	0	0	0	0	1	0	8	0	1	1	0	0	0	0	0	0	0	0	0	0	0	0	0	6	1	1	2.5041095890411
161	161	64	1	2014	2	2	1	0	1	0	2	0	0	1	0	0	0	0	0	0	0	4	0	1	1	0	0	0	0	0	0	0	0	0	0	0	0	0	5	1	0	6.84383561643836
162	162	66	2	2014	1	1	0	0	0	0	0	0	0	1	0	0	0	0	0	0	0	3	1	2	2	0	0	0	0	0	0	0	0	0	0	0	0	0	6	1	0	6.85479452054795
163	163	67	1	2014	2	2	1	1	0	0	0	0	0	1	0	0	1	0	1	0	0	6	1	1	3	0	0	0	1	1	0	0	0	0	0	0	1	0	26	1	0	6.7972602739726
164	164	73	2	2014	2	1	0	0	0	0	0	0	0	1	0	0	0	0	0	0	0	4	1	1	3	0	0	0	0	0	0	0	0	0	0	0	0	0	7	1	0	6.85753424657534
165	165	57	1	2014	1	1	1	0	1	0	1	0	1	1	0	0	0	0	0	0	0	2	1	2	3	0	0	0	0	0	0	0	0	0	0	0	0	0	5	1	0	6.85753424657534
166	166	72	1	2014	1	1	1	0	1	0	1	0	0	1	0	0	0	0	0	0	0	5	1	1	4	0	0	0	0	0	0	0	0	0	0	0	0	0	6	1	0	6.86027397260274
167	167	63	1	2014	1	1	1	1	1	0	0	0	0	1	0	0	0	0	0	0	0	4	0	2	2	0	0	0	0	0	0	0	0	0	0	0	0	0	5	1	0	6.86301369863014
168	168	51	1	2014	2	2	1	1	1	0	0	0	0	1	0	0	0	0	0	0	0	4	1	2	3	0	0	0	0	0	0	0	0	0	0	0	1	0	7	1	0	6.83835616438356
169	169	60	1	2014	2	2	1	0	1	0	0	1	0	1	0	0	0	0	0	0	0	4	0	2	3	0	0	0	0	0	0	0	0	0	0	0	0	0	6	1	0	6.85205479452055
170	170	51	1	2014	1	1	0	0	1	0	2	0	0	1	0	0	0	0	0	0	0	2	0	1	1	0	0	0	0	0	0	0	0	0	0	0	0	0	5	1	0	6.87123287671233
171	171	46	1	2014	1	1	0	0	1	0	1	1	0	1	0	0	0	0	0	0	0	3	0	2	3	0	0	0	0	0	0	0	0	0	0	0	0	0	7	1	0	6.86301369863014
172	172	71	2	2014	2	2	1	1	1	1	0	1	0	1	1	0	0	0	0	0	0	8	1	1	3	0	0	0	0	1	0	0	0	0	0	0	0	0	10	1	0	6.83561643835616
173	173	54	1	2014	2	2	1	0	1	1	1	1	0	1	0	0	0	0	0	0	0	3	1	2	2	0	0	0	0	0	0	0	0	0	0	0	0	0	5	1	0	6.86301369863014
174	174	63	1	2014	2	2	1	0	1	0	1	0	0	1	0	0	0	0	0	0	0	3	1	1	3	0	0	0	0	0	0	0	0	0	0	0	0	0	7	1	0	6.86027397260274
175	175	59	1	2014	2	3	0	0	0	0	2	0	0	1	0	0	0	0	0	0	0	3	1	2	4	0	0	0	0	0	0	0	0	0	0	0	0	0	5	1	0	6.89041095890411
176	176	77	1	2014	2	1	1	0	0	0	0	0	0	1	0	0	0	0	0	0	0	4	1	1	2	0	0	0	0	0	0	0	0	0	0	0	0	0	6	1	0	6.89041095890411
177	177	83	2	2014	1	1	0	0	0	0	0	0	0	1	0	0	0	0	0	0	0	5	1	2	3	0	0	0	0	0	0	0	0	0	0	0	1	0	12	1	0	6.9013698630137
178	178	76	1	2014	2	2	0	0	1	0	0	0	0	1	0	0	0	0	0	0	0	5	0	2	2	0	0	0	0	0	0	0	0	0	0	0	0	0	6	1	0	6.89041095890411
179	179	68	1	2014	1	1	1	1	0	1	1	0	0	1	0	0	0	0	0	0	0	5	1	1	3	0	0	0	0	0	0	0	0	0	0	0	1	0	7	1	0	6.90958904109589
180	180	69	1	2014	1	1	1	1	1	0	1	0	0	1	0	0	0	0	0	0	0	4	1	1	3	0	0	0	0	0	0	0	0	0	0	0	1	0	8	1	0	6.90684931506849
181	181	73	1	2014	1	2	1	0	0	1	1	0	0	1	0	0	0	0	1	0	0	4	1	2	3	0	0	0	0	1	0	0	0	0	0	0	1	0	15	1	0	6.87945205479452
182	182	76	1	2014	2	2	0	0	0	0	0	0	0	1	0	0	0	0	0	0	0	6	1	1	2	0	0	0	0	0	0	0	0	0	0	0	1	0	21	1	1	5.82739726027397
183	183	62	1	2014	2	2	0	1	1	1	0	0	0	1	0	0	0	0	0	0	0	5	1	2	2	0	0	0	0	0	0	0	0	0	0	0	0	0	13	1	0	6.87945205479452
184	184	63	1	2014	2	1	1	2	1	0	0	0	0	1	0	0	0	0	0	0	0	6	1	2	2	0	0	0	0	0	0	0	0	0	0	0	1	0	13	1	1	0.498630136986301
185	185	65	1	2014	1	1	1	1	1	0	0	0	0	1	0	0	0	0	0	0	0	4	1	1	3	0	0	0	0	0	0	0	0	0	0	0	0	0	6	1	0	6.91506849315068
186	186	56	1	2014	1	1	1	1	1	0	0	0	0	1	0	0	0	0	0	0	0	4	0	2	2	0	0	0	0	0	0	0	0	0	0	0	0	0	5	1	0	6.92876712328767
187	187	59	1	2014	2	1	1	0	1	0	2	1	0	1	0	0	0	0	0	0	0	3	1	1	2	0	0	0	0	0	0	0	0	0	0	0	1	0	5	1	0	6.92054794520548
188	188	61	1	2014	1	1	1	0	1	0	0	0	0	1	0	0	0	0	0	0	0	3	1	2	3	0	0	0	0	0	0	0	0	0	0	0	0	0	6	1	0	6.92054794520548
189	189	59	1	2014	2	2	1	1	1	0	1	0	0	1	0	0	0	0	0	0	0	4	1	1	2	0	0	0	1	0	0	0	0	0	0	0	1	0	1	3	1	0.00273972602739726
190	190	62	1	2014	1	1	1	2	1	1	0	0	0	1	0	0	0	0	0	0	0	5	1	1	3	0	0	0	0	0	0	0	0	0	0	0	0	0	7	1	0	6.9013698630137
191	191	66	1	2014	1	1	0	1	1	0	2	0	0	1	0	0	0	0	0	0	0	5	1	2	3	0	0	0	0	0	0	0	0	0	0	0	0	0	5	1	0	6.92876712328767
192	192	69	1	2014	2	1	1	0	1	0	0	0	0	1	0	0	0	0	0	0	0	3	1	1	2	0	0	0	0	1	0	0	0	0	0	0	1	0	10	1	1	4.34794520547945
193	193	52	1	2014	2	1	0	0	0	1	2	0	0	1	0	0	0	0	0	0	0	2	1	2	3	0	0	0	0	0	0	0	0	0	0	0	0	0	6	1	0	6.93972602739726
194	194	49	2	2014	2	2	0	0	1	0	1	0	0	1	0	0	0	0	0	0	0	1	0	1	1	0	0	0	0	0	0	0	0	0	0	0	0	0	7	1	0	6.92054794520548
195	195	59	1	2014	2	2	1	1	1	1	0	1	0	1	0	0	0	0	0	0	0	5	0	1	1	0	0	0	0	0	0	0	0	0	0	0	0	0	6	1	0	6.93972602739726
196	196	71	1	2014	2	2	1	1	1	1	0	1	0	1	0	0	0	0	0	0	0	8	1	1	4	0	0	0	1	0	0	0	0	0	0	0	1	0	26	1	0	6.94794520547945
197	197	74	1	2014	1	2	1	1	0	0	1	0	0	1	0	0	0	0	0	0	0	6	1	1	4	0	0	0	0	1	0	0	0	0	0	0	1	0	7	1	0	6.94794520547945
198	198	84	1	2014	2	1	1	0	1	0	0	0	0	1	0	1	1	0	0	0	0	7	1	1	2	0	0	0	0	1	0	0	0	0	0	0	0	0	14	2	0	6.95342465753425
199	199	59	1	2014	2	1	0	0	0	0	0	0	0	1	0	0	0	0	0	0	0	2	1	2	3	0	0	0	0	0	0	0	0	0	0	0	0	0	5	1	0	6.95342465753425
200	200	67	1	2014	2	2	1	0	1	0	2	1	0	1	1	0	0	0	0	0	0	6	1	2	2	0	0	0	0	0	0	0	0	0	0	0	1	0	11	1	1	4.76164383561644
201	201	59	1	2014	2	1	0	0	1	0	0	0	0	1	0	0	0	0	0	0	0	3	1	2	3	0	0	0	0	0	0	0	0	0	0	0	0	0	7	1	0	6.95890410958904
202	202	72	1	2014	1	1	0	1	0	0	0	0	0	1	0	0	0	0	0	0	0	5	0	1	1	0	0	0	0	0	0	0	0	0	0	0	0	0	5	1	0	6.96712328767123
203	203	71	2	2014	2	2	1	1	1	0	0	0	0	1	0	0	0	0	0	0	0	6	0	2	2	0	0	0	0	0	0	0	0	0	0	0	1	0	4	1	1	1.25479452054795
204	204	66	1	2014	2	3	1	1	0	0	0	0	0	1	0	0	0	0	1	0	0	5	0	1	1	0	0	0	0	0	0	1	0	1	1	0	1	0	15	2	1	0.0794520547945206
205	205	67	1	2014	1	1	1	1	1	0	0	0	0	1	0	0	0	0	0	0	0	5	1	1	2	0	0	0	0	0	0	0	0	0	0	0	0	0	6	1	0	6.97260273972603
206	206	72	2	2014	1	1	1	1	0	1	0	0	0	1	0	0	0	0	0	0	0	5	0	1	3	0	0	0	0	1	0	0	0	0	0	0	1	0	7	1	0	6.97260273972603
207	207	71	1	2014	2	2	1	1	0	0	0	0	0	1	0	0	0	0	0	0	0	6	1	1	3	0	0	0	0	0	0	0	0	0	0	0	1	0	8	1	1	6.16438356164384
208	208	62	2	2014	1	2	1	1	0	0	0	0	0	1	0	0	0	0	0	0	0	5	0	1	3	0	0	0	0	0	0	0	0	0	0	0	0	0	6	1	0	6.95342465753425
209	209	73	2	2014	2	2	1	1	1	1	0	0	0	1	0	0	0	0	0	0	0	6	0	1	1	0	0	0	0	0	0	0	0	0	0	0	1	0	5	2	1	3.80821917808219
210	210	71	1	2014	2	3	1	0	0	0	2	0	0	1	0	0	0	0	0	0	0	5	1	1	3	0	0	0	0	0	0	0	0	0	0	0	0	0	6	1	0	6.91506849315068
211	211	65	2	2014	2	1	1	1	1	1	0	0	0	1	0	0	0	0	0	0	0	5	0	1	1	0	0	0	0	0	0	0	0	0	0	0	0	0	6	1	0	6.98904109589041
212	212	78	1	2014	2	3	1	2	0	1	1	0	0	1	0	0	0	0	0	0	0	7	1	1	2	0	0	0	0	0	0	0	0	0	0	0	1	0	6	2	0	6.99178082191781
213	213	60	2	2014	2	2	1	0	1	0	0	0	0	1	0	0	0	0	0	0	0	3	1	1	3	0	0	0	0	0	0	0	0	0	0	0	1	0	7	1	0	6.97260273972603
214	214	44	2	2014	2	2	0	0	0	1	2	0	0	1	0	1	0	0	0	0	0	3	0	1	1	0	0	0	0	0	0	0	0	0	0	0	0	0	6	1	0	6.98904109589041
215	215	67	1	2014	2	3	1	0	1	1	0	0	0	1	0	0	0	0	0	0	0	4	1	1	3	0	0	0	0	0	0	0	0	0	0	0	1	0	6	1	0	6.98630136986301
216	216	42	1	2014	1	1	1	0	1	1	0	0	0	1	0	0	0	0	0	0	0	1	0	1	1	0	0	0	0	0	0	0	0	0	0	0	0	0	5	1	0	7.00547945205479
217	217	71	1	2014	1	1	1	0	1	0	2	0	0	1	0	0	0	0	0	0	1	6	0	2	2	0	0	0	0	0	0	0	0	0	0	0	1	0	5	1	0	6.9972602739726
218	218	51	1	2014	1	1	1	0	1	0	2	0	0	1	0	0	0	0	0	0	0	3	1	2	4	0	0	0	0	1	0	0	0	0	0	0	1	0	8	1	0	7.00821917808219
219	219	76	1	2014	2	1	1	0	0	0	0	0	0	1	0	0	0	0	0	0	0	4	1	1	3	0	0	0	0	1	0	0	0	0	0	0	0	0	6	1	0	7.00821917808219
220	220	54	2	2014	2	2	0	0	0	0	0	0	0	1	0	0	0	0	0	0	0	3	0	1	1	0	0	0	0	0	0	0	0	0	0	0	1	0	5	1	0	7.02465753424658
221	221	79	2	2014	2	3	1	2	1	0	0	0	0	1	0	0	1	0	0	1	0	6	1	1	4	0	0	0	1	1	0	0	0	0	0	0	1	1	30	2	1	0.131506849315068
222	222	79	1	2014	2	1	1	1	0	0	1	0	0	1	0	0	0	0	0	0	0	5	1	1	3	0	0	0	0	0	0	0	0	0	0	0	0	0	6	2	0	7.02739726027397
223	223	50	1	2014	2	2	0	1	1	1	1	0	0	1	0	0	0	0	0	0	0	3	0	1	2	0	0	0	0	0	0	0	0	0	0	0	0	0	5	1	0	7.01095890410959
224	224	66	1	2014	2	2	0	0	0	0	0	0	0	1	0	0	0	0	0	0	0	4	1	1	2	0	0	0	0	0	0	0	0	0	0	1	0	0	25	1	0	6.96986301369863
225	225	70	1	2014	2	1	1	0	1	0	0	1	1	1	0	0	0	0	0	0	0	4	1	1	3	0	0	0	0	0	0	0	0	0	0	0	0	0	5	1	0	7.02739726027397
226	226	64	1	2014	2	2	1	0	1	0	1	0	0	1	0	0	0	0	0	0	0	4	1	2	2	0	0	0	0	0	0	0	0	0	0	0	0	0	5	1	0	7.01643835616438
227	227	69	1	2014	2	2	1	1	0	1	0	0	0	1	0	0	0	0	0	0	0	5	1	2	3	0	0	0	0	1	0	0	0	0	0	0	0	0	5	1	1	6.37534246575343
228	228	62	1	2014	2	2	0	0	1	0	2	0	0	1	0	0	0	0	0	0	0	4	0	1	1	0	0	0	0	0	0	0	0	0	0	0	0	0	5	1	0	7.04657534246575
229	229	71	1	2014	1	1	1	0	1	0	0	0	0	1	0	1	0	0	0	0	0	5	1	1	3	0	0	0	0	0	0	0	0	0	0	0	0	0	6	1	0	7.03013698630137
230	230	70	1	2014	1	3	1	2	1	0	0	1	1	1	0	0	0	0	1	0	0	8	1	1	3	0	0	0	0	0	0	0	0	0	0	0	1	0	9	1	1	0.257534246575342
231	231	58	1	2014	1	1	0	0	1	0	1	0	0	1	0	0	0	0	0	0	0	3	0	1	1	0	0	0	0	0	0	0	0	0	0	0	0	0	5	1	0	7.03013698630137
232	232	61	1	2014	2	1	1	0	1	0	1	0	0	1	0	0	0	0	0	0	0	4	1	1	2	0	0	0	0	0	0	0	0	0	0	0	0	0	5	1	0	7.04931506849315
233	233	62	1	2014	2	2	0	0	1	0	2	1	0	1	0	1	0	0	1	0	0	6	1	2	2	0	0	0	0	0	0	0	0	0	0	0	1	0	7	1	1	2.89315068493151
234	234	80	1	2014	1	1	0	0	1	0	1	0	0	1	0	0	0	0	0	1	0	4	1	1	2	0	0	0	0	1	0	0	0	0	0	1	1	0	7	1	0	7.01643835616438
235	235	67	2	2014	1	1	1	1	0	0	0	0	0	1	1	0	0	0	0	0	1	6	0	1	1	0	0	0	0	0	0	0	0	0	0	0	0	0	6	1	0	7.05479452054795
236	236	42	1	2014	2	2	1	0	1	1	2	0	0	1	0	0	0	0	0	0	0	1	0	2	4	0	0	0	0	0	0	0	0	0	0	0	0	0	6	2	0	7.05479452054795
237	237	62	2	2014	2	2	1	0	1	0	0	0	0	1	0	0	0	0	0	0	0	4	1	2	3	0	0	0	0	0	0	0	0	0	0	0	1	0	4	1	0	7.05479452054795
238	238	49	1	2014	1	1	1	1	0	0	1	0	0	1	0	0	0	0	0	0	0	4	1	2	3	0	0	0	0	0	0	0	0	0	0	0	1	0	6	1	0	7.04931506849315
239	239	70	1	2014	2	2	1	1	1	1	2	0	0	1	0	0	0	0	0	0	0	5	1	1	2	0	0	0	0	1	0	0	0	0	0	0	0	0	7	1	0	7.05205479452055
240	240	67	1	2014	1	1	1	1	0	0	1	0	0	1	0	0	0	0	0	0	0	4	0	1	1	0	0	0	0	1	0	0	0	0	0	0	0	0	5	1	0	7.06849315068493
241	241	66	1	2014	2	2	0	0	1	1	2	1	0	1	0	0	0	0	1	0	0	5	1	2	3	0	0	0	0	0	0	0	0	0	0	0	0	0	7	1	1	2.56986301369863
242	242	66	1	2014	2	2	1	0	0	0	1	0	0	1	0	0	0	0	0	0	0	4	1	1	3	0	0	0	0	0	0	0	0	0	0	0	0	0	6	1	0	7.06849315068493
243	243	77	1	2014	1	1	0	0	1	0	0	0	0	1	0	0	0	0	0	0	0	5	0	1	2	0	0	0	0	0	0	0	0	0	0	0	0	0	6	1	0	7.06849315068493
244	244	76	1	2014	2	2	1	1	1	1	0	1	1	1	1	0	0	0	0	0	0	8	0	2	2	0	0	0	0	0	0	0	0	0	0	0	0	0	8	1	0	7.05205479452055
245	245	65	2	2014	2	2	1	2	1	1	0	1	0	1	0	0	0	0	0	0	0	6	1	2	3	0	0	0	0	0	0	0	0	0	0	0	1	0	8	1	0	7.07397260273973
246	246	62	1	2014	2	2	0	0	0	0	2	0	0	1	1	0	1	0	0	0	0	6	1	2	3	0	0	0	0	0	0	0	0	0	0	0	1	0	7	2	0	7.01643835616438
247	247	69	1	2014	2	1	1	0	0	0	0	1	0	1	0	0	0	0	0	0	0	5	1	1	3	0	1	0	1	0	0	0	0	0	0	0	1	0	5	3	1	0.0136986301369863
248	248	62	2	2014	1	1	1	1	1	0	0	0	1	1	0	0	1	0	0	0	0	5	0	2	2	0	0	0	0	0	0	0	0	0	0	0	1	0	11	1	0	7.08493150684932
249	249	62	1	2014	2	1	0	0	0	0	2	0	0	1	0	0	0	0	0	0	0	3	1	2	2	0	0	0	0	1	0	0	0	0	0	0	1	0	9	1	0	7.08767123287671
250	250	46	1	2014	1	1	1	0	0	0	2	0	1	1	0	0	0	0	0	0	0	2	1	2	4	0	0	0	0	0	0	0	0	0	0	0	1	0	5	1	0	7.08493150684932
251	251	65	1	2014	1	1	1	2	1	0	1	1	0	1	0	0	0	0	0	0	0	5	1	1	2	0	0	0	0	0	0	0	0	0	0	0	0	0	7	1	0	7.08493150684932
252	252	82	1	2014	2	1	1	1	1	0	1	0	1	1	1	0	0	0	0	0	0	9	1	2	2	0	0	0	0	0	0	0	0	0	0	0	1	0	6	1	1	3.27123287671233
253	253	59	1	2014	2	1	0	0	1	1	1	0	0	1	0	0	0	0	0	0	0	2	1	2	2	0	0	0	0	0	0	0	0	0	0	0	0	0	5	1	1	5.08219178082192
254	254	71	1	2014	2	1	1	2	0	0	1	1	0	1	1	0	0	0	0	0	0	8	1	1	3	0	0	0	0	0	0	0	0	0	0	0	1	0	7	1	1	5.28767123287671
255	255	52	1	2014	1	1	1	1	1	1	0	0	0	1	0	0	0	0	0	0	0	3	0	2	2	0	0	0	0	0	0	0	0	0	0	0	0	0	6	1	0	7.07397260273973
256	256	58	1	2014	2	3	1	0	0	1	0	0	0	1	0	0	0	1	0	0	0	3	0	2	2	0	0	0	0	0	0	0	0	0	0	0	0	0	5	1	0	7.09315068493151
257	257	58	1	2014	2	1	1	2	0	0	0	1	0	1	0	0	0	0	0	0	0	4	0	2	2	0	0	0	0	0	0	0	0	0	0	0	0	0	7	1	0	7.07397260273973
258	258	58	1	2014	1	1	1	0	1	0	2	0	0	1	0	0	0	0	0	0	0	2	1	2	2	0	0	0	0	0	0	0	0	0	0	0	0	0	5	1	0	7.1013698630137
259	259	66	1	2014	2	1	1	2	1	1	0	0	0	1	0	0	0	0	0	0	0	4	1	1	3	0	0	0	0	0	0	0	0	0	0	0	1	0	6	1	0	7.08219178082192
260	260	63	1	2014	2	1	0	0	1	0	2	0	0	1	0	0	0	0	0	0	0	3	0	1	1	0	0	0	0	0	0	0	0	0	0	0	0	0	5	1	0	7.10684931506849
261	261	74	2	2014	1	1	1	0	1	0	0	0	0	1	0	0	0	0	0	0	0	4	1	1	2	0	0	0	0	1	0	0	0	0	0	0	1	0	7	1	0	7.1013698630137
262	262	77	1	2014	2	2	1	0	1	0	0	1	0	1	0	0	0	0	0	0	0	6	1	1	3	0	0	0	1	0	0	0	0	0	0	0	0	0	6	1	0	7.10684931506849
263	263	61	1	2014	2	1	0	0	1	0	0	0	0	1	0	0	0	0	0	0	0	4	1	1	3	0	0	0	0	0	0	0	0	0	0	0	0	0	5	1	0	7.11232876712329
264	264	52	1	2014	1	1	0	0	0	0	0	0	0	1	0	0	0	0	0	0	0	2	1	2	3	0	0	0	0	0	0	0	0	0	0	0	0	0	7	1	0	7.10958904109589
265	265	54	1	2014	2	2	1	0	1	0	2	0	0	1	0	0	0	0	0	0	0	3	1	2	3	0	0	0	0	0	0	0	0	0	0	0	1	0	7	1	0	7.12602739726027
266	266	79	2	2014	2	2	1	1	0	1	0	0	1	1	0	1	0	0	1	0	0	8	0	2	4	0	0	0	0	0	0	0	0	0	0	0	1	0	11	1	1	6.50684931506849
267	267	71	2	2014	2	1	1	0	1	0	0	0	0	1	0	0	0	0	0	0	0	4	0	2	2	0	0	0	0	0	0	0	0	0	0	0	0	0	5	1	0	7.13150684931507
268	268	58	1	2014	1	1	0	0	0	0	0	0	0	1	0	0	0	0	0	0	0	2	0	2	2	0	0	0	0	0	0	0	0	0	0	0	0	0	5	1	0	7.12876712328767
269	269	59	1	2014	2	2	0	0	0	0	0	0	0	1	0	0	0	1	0	0	0	4	1	1	3	0	0	0	0	1	0	0	0	0	0	0	1	0	6	1	1	3.16438356164384
270	270	46	2	2014	2	2	1	0	1	1	2	0	0	1	0	0	0	0	0	0	0	2	0	2	2	0	0	0	0	0	0	0	0	0	0	0	0	0	6	1	0	7.09315068493151
271	271	49	1	2014	2	1	1	0	1	0	2	0	0	1	0	0	0	0	0	0	0	1	1	2	3	0	0	0	0	0	0	0	0	0	0	0	1	0	5	1	0	7.14246575342466
272	272	61	2	2014	2	2	1	2	1	1	0	0	0	1	0	0	0	0	0	0	0	5	0	2	2	0	0	0	0	0	0	0	0	0	0	0	0	0	11	1	0	7.14246575342466
273	273	55	1	2014	2	1	0	2	0	0	0	0	0	1	0	0	0	0	0	0	0	4	1	2	2	0	0	0	0	0	0	0	0	0	0	0	1	0	7	1	0	7.14520547945205
274	274	59	1	2014	1	1	0	0	0	0	0	0	0	1	0	0	0	0	0	0	0	2	1	2	3	0	0	0	0	0	0	0	0	0	0	0	0	0	5	1	0	7.14520547945205
275	275	67	1	2014	1	1	1	0	1	0	0	0	0	1	0	0	0	0	0	0	0	4	0	1	1	0	0	0	0	0	0	0	0	0	0	0	1	0	6	1	0	7.14520547945205
276	276	51	1	2014	2	1	1	0	1	1	1	0	0	1	0	0	2	0	0	0	0	4	0	2	3	0	0	0	0	0	0	0	0	0	0	0	0	0	9	2	0	7.15068493150685
277	277	87	1	2014	2	2	1	0	1	0	0	0	0	1	1	0	0	0	0	0	0	6	0	2	3	0	0	0	0	0	0	0	0	0	0	0	0	0	6	1	0	7.13150684931507
278	278	71	1	2014	1	1	1	1	1	0	1	0	0	1	0	0	0	0	0	0	0	5	1	1	2	0	0	0	0	0	0	0	0	0	0	0	0	0	6	1	0	7.15068493150685
279	279	73	1	2014	2	1	1	0	1	0	0	0	0	1	0	0	0	0	0	0	0	4	0	2	3	0	0	0	0	0	0	0	0	0	0	0	0	0	6	1	1	6.68219178082192
280	280	63	1	2014	2	2	1	1	0	0	2	0	0	1	0	0	0	0	0	0	0	5	0	1	1	0	0	0	1	0	0	0	0	0	0	0	0	0	6	1	0	7.16164383561644
281	281	69	1	2014	1	1	1	2	0	1	0	0	0	1	0	0	0	0	0	0	0	4	0	2	2	0	0	0	0	0	0	0	0	0	0	0	1	0	6	1	0	7.16164383561644
282	282	62	1	2014	2	2	1	1	1	0	1	0	0	1	0	0	0	0	0	0	0	4	0	2	3	0	0	0	0	0	0	0	0	0	0	0	0	0	6	1	0	7.16438356164384
283	283	68	2	2014	1	1	1	0	1	0	0	0	0	1	0	0	0	0	0	0	0	3	0	2	2	0	0	0	0	0	0	0	0	0	0	0	0	0	5	1	0	7.16438356164384
284	284	68	2	2014	2	1	1	0	1	0	0	0	0	1	0	0	0	0	0	0	0	3	0	2	2	0	0	0	0	0	0	0	0	0	0	0	0	0	5	1	0	7.16986301369863
285	285	65	1	2014	1	1	0	0	1	0	1	0	0	1	0	1	0	0	0	0	0	4	0	2	2	0	0	0	0	0	0	0	0	0	0	0	0	0	5	1	0	7.16712328767123
286	286	58	1	2014	2	3	1	0	0	1	2	1	0	1	0	0	0	0	0	0	0	4	0	2	3	0	0	0	0	0	0	0	0	0	0	0	0	0	5	1	0	7.13972602739726
287	287	72	1	2014	1	1	0	0	0	0	0	0	0	1	0	0	0	0	0	0	0	4	0	2	2	0	0	0	0	0	0	0	0	0	0	0	0	0	6	1	0	7.17808219178082
288	288	54	1	2014	2	1	0	0	0	0	0	0	0	1	0	0	0	0	0	0	0	2	0	1	1	0	0	0	0	0	0	0	0	0	0	0	0	0	5	1	1	6.21917808219178
289	289	61	1	2014	2	2	1	1	1	1	1	1	0	1	0	0	0	0	0	0	0	7	0	2	2	0	0	0	0	0	0	0	0	0	0	0	0	0	5	1	0	7.14520547945205
290	290	57	2	2014	2	1	0	0	0	0	0	0	0	1	0	0	0	0	0	0	0	2	1	1	2	0	0	0	0	0	0	0	0	0	0	0	0	0	7	1	0	7.18082191780822
291	291	63	1	2014	2	3	1	0	1	0	2	0	0	1	0	0	0	0	0	0	0	4	0	1	2	0	0	0	1	1	0	0	0	0	0	0	0	0	5	1	0	7.16986301369863
292	292	59	1	2014	2	1	0	2	0	0	0	0	0	1	0	0	1	0	0	0	0	3	1	2	2	0	0	0	0	0	0	0	0	0	0	0	0	0	5	1	1	2.92876712328767
293	293	53	1	2014	2	3	0	1	1	0	1	0	1	1	0	1	0	0	0	0	0	6	1	2	4	0	0	0	0	0	0	0	0	0	0	0	1	0	8	1	0	7.12876712328767
294	294	66	1	2014	2	2	1	0	0	0	1	0	0	1	0	0	0	0	0	0	0	3	1	2	3	0	0	0	0	0	0	0	0	0	0	0	0	0	6	1	0	7.16712328767123
295	295	66	1	2014	1	1	0	0	0	0	0	0	1	1	0	0	0	0	0	0	0	3	1	1	2	0	0	0	0	0	0	0	0	0	0	0	0	0	7	1	0	7.18904109589041
296	296	67	1	2014	2	2	0	0	1	1	1	0	0	1	0	0	0	0	0	0	0	3	0	1	1	0	0	0	0	0	0	0	0	0	0	0	0	0	7	1	0	7.1972602739726
297	297	59	2	2014	2	3	1	1	0	1	0	1	0	1	0	0	0	0	1	0	0	5	0	2	2	0	0	0	1	0	0	0	0	0	0	0	1	0	10	1	0	7.18904109589041
298	298	59	1	2014	2	1	0	0	0	0	0	0	0	1	0	0	0	0	0	0	0	2	0	2	2	0	0	0	0	0	0	0	0	0	0	0	1	0	6	1	0	7.1972602739726
299	299	62	1	2014	1	1	0	0	0	0	0	0	0	1	0	0	0	0	0	0	0	3	1	2	3	0	0	0	0	0	0	0	0	0	0	0	0	0	6	1	0	7.1972602739726
300	300	59	1	2014	2	1	0	1	1	0	2	1	0	1	0	0	0	0	0	0	0	5	0	2	2	0	0	0	0	0	0	0	0	0	0	0	0	0	5	1	0	7.18356164383562
301	301	73	1	2014	2	2	1	0	0	0	1	1	0	1	0	0	0	0	0	0	0	5	1	1	4	0	0	0	0	0	0	0	0	0	0	0	1	0	7	1	0	7.12328767123288
302	302	55	1	2014	1	1	1	0	1	1	0	0	0	1	0	0	0	0	0	0	0	3	0	2	2	0	0	0	0	0	0	0	0	0	0	0	0	0	5	1	0	7.2027397260274
303	303	87	1	2014	2	2	1	1	0	0	1	0	0	1	1	0	0	0	0	0	0	8	0	1	2	0	0	0	0	0	0	0	0	0	0	0	0	0	7	1	1	6.12054794520548
304	304	40	1	2014	2	3	0	0	1	0	2	1	0	1	0	0	0	0	0	0	0	3	1	2	2	0	0	0	0	0	0	0	0	0	0	0	0	0	5	1	0	7.15068493150685
305	305	63	1	2014	2	3	1	0	1	0	0	1	0	1	0	0	0	0	0	0	0	6	1	1	2	0	0	0	1	0	0	0	0	0	0	0	0	0	21	1	0	7.2
306	306	60	1	2014	2	1	1	0	1	1	2	0	0	1	0	0	0	0	0	0	0	2	1	2	3	0	0	0	0	0	0	0	0	0	0	0	0	0	12	1	0	7.20821917808219
307	307	69	2	2014	1	1	1	1	0	0	0	0	0	1	0	0	0	0	0	0	0	4	0	1	1	0	0	0	0	0	0	0	0	0	0	0	0	0	9	1	0	7.21369863013699
308	308	70	1	2014	1	1	1	1	1	0	0	1	0	1	0	0	0	0	0	0	0	6	0	1	1	0	0	0	0	0	0	0	0	0	0	0	0	0	5	1	0	7.21643835616438
309	309	53	1	2014	2	2	1	0	1	0	2	1	0	1	1	1	0	0	0	0	0	6	1	2	3	0	0	0	0	0	0	0	0	0	0	0	0	0	9	1	0	7.2027397260274
310	310	58	1	2014	2	1	1	0	1	0	0	0	0	1	0	0	0	0	0	0	0	2	1	2	2	0	0	0	0	0	0	0	0	0	0	0	0	0	6	1	0	7.21643835616438
311	311	62	1	2014	2	3	1	1	1	1	0	0	1	1	0	0	1	0	0	0	0	7	1	2	3	0	0	0	0	0	0	0	0	0	0	0	0	0	6	1	0	7.18356164383562
312	312	79	2	2014	2	3	0	1	0	0	0	0	0	1	0	0	0	0	0	0	0	6	0	2	2	0	0	0	0	0	0	0	0	0	0	0	0	0	14	1	0	7.21917808219178
313	313	64	1	2014	1	1	1	0	1	0	2	1	0	1	0	1	0	0	0	0	0	6	0	2	3	0	0	0	0	1	0	0	0	0	0	0	0	0	6	1	0	7.22191780821918
314	314	68	1	2014	2	3	1	1	1	0	1	0	1	1	0	0	0	0	0	0	0	6	1	1	3	0	0	0	0	0	0	0	0	0	0	0	0	0	8	1	0	7.22191780821918
315	315	80	1	2014	2	2	1	2	0	0	0	1	0	1	1	0	1	0	0	0	0	9	1	1	4	0	0	0	0	1	0	1	0	1	0	0	1	1	97	1	1	1.87671232876712
316	316	52	1	2014	2	2	0	0	0	0	2	0	0	1	0	0	0	0	0	0	0	3	1	1	1	0	0	0	1	0	0	1	0	1	0	0	0	0	11	1	0	7.22739726027397
317	317	46	1	2014	2	1	1	0	1	1	1	0	0	1	0	0	0	0	0	0	0	1	0	1	1	0	0	0	0	0	0	0	0	0	0	0	0	0	5	1	0	7.23287671232877
318	318	48	1	2014	2	2	0	2	1	1	2	0	0	1	0	0	0	0	0	0	0	3	1	2	3	0	0	0	0	0	0	0	0	0	0	0	0	0	6	1	0	7.23561643835616
319	319	67	1	2014	2	2	1	0	1	1	0	0	0	1	0	0	0	0	0	0	0	4	1	1	3	0	0	0	0	0	0	0	0	0	0	0	0	0	6	1	0	7.24109589041096
320	320	78	2	2014	1	1	0	0	0	0	0	1	0	1	0	0	0	0	0	0	0	5	1	1	1	0	0	0	0	0	0	0	0	0	0	1	1	0	14	2	0	7.22739726027397
321	321	69	2	2014	1	1	0	1	0	0	0	0	0	1	0	0	0	0	0	0	0	4	0	1	3	0	0	0	0	0	0	0	0	0	0	0	0	0	9	1	0	7.24383561643836
322	322	69	1	2014	2	3	1	1	0	0	0	1	0	1	0	0	0	0	0	0	0	6	0	2	2	0	0	0	0	0	0	0	0	0	0	0	0	0	7	1	1	1.35616438356164
323	323	66	1	2014	2	1	1	1	1	0	1	1	0	1	0	0	1	0	1	0	0	8	0	2	2	0	1	0	0	0	0	0	0	0	0	0	1	0	11	3	1	0.0301369863013699
324	324	76	1	2014	2	2	1	0	1	0	0	0	0	1	0	0	0	0	0	0	0	5	0	1	3	0	0	0	0	0	0	0	0	0	0	0	0	0	6	1	0	7.24657534246575
325	325	66	2	2014	1	1	1	0	1	0	0	0	0	1	0	0	0	0	0	0	0	3	1	2	3	0	0	0	0	0	0	0	0	0	0	0	1	0	6	1	0	7.21917808219178
326	326	59	1	2014	1	1	0	0	1	0	0	0	0	1	0	0	0	0	0	0	0	2	0	2	3	0	0	0	0	1	0	0	0	0	0	0	0	0	7	1	0	7.24657534246575
327	327	57	1	2014	2	1	1	1	0	0	1	0	0	1	0	0	0	0	0	0	0	3	0	2	3	0	0	0	0	0	0	0	0	0	0	0	0	0	8	1	0	7.23561643835616
328	328	57	1	2014	1	1	1	1	1	1	0	0	0	1	0	0	1	0	0	0	0	5	1	2	2	0	0	0	0	0	0	0	0	0	0	0	1	0	11	1	0	7.24657534246575
329	329	79	2	2014	1	1	1	1	0	0	0	1	0	1	0	0	0	0	0	0	0	6	1	2	4	0	0	0	0	0	0	0	0	0	0	0	0	0	10	1	0	7.25479452054795
330	330	80	1	2014	1	1	1	0	0	0	0	0	0	1	0	0	1	0	0	0	0	5	0	1	1	0	0	0	0	0	0	0	0	0	0	0	0	0	7	1	0	7.25753424657534
331	331	73	1	2014	1	1	1	0	1	0	0	0	0	1	1	0	2	1	1	0	0	6	1	1	3	0	0	0	0	0	0	0	0	0	0	0	1	0	8	1	1	5.37260273972603
332	332	64	2	2014	1	1	0	0	0	0	0	0	0	1	0	0	0	0	0	0	0	4	1	1	2	0	0	0	0	0	0	0	0	0	0	0	0	0	5	1	0	7.25753424657534
333	333	71	2	2014	1	1	1	1	1	0	0	0	0	1	0	0	0	0	0	0	0	6	0	1	2	0	0	0	0	0	0	0	0	0	0	0	0	0	7	2	1	0.112328767123288
334	334	67	1	2014	2	1	1	1	1	0	0	0	0	1	0	0	0	0	0	0	0	4	0	2	2	0	0	0	0	0	0	0	0	0	0	0	0	0	7	1	0	7.26575342465753
335	335	55	1	2014	1	1	0	0	1	0	0	1	0	1	0	0	0	0	0	0	0	3	0	2	3	0	0	0	0	0	0	0	0	0	0	0	0	0	5	1	0	7.26301369863014
336	336	76	1	2014	1	1	1	0	1	0	1	0	0	1	0	0	0	0	0	0	0	5	0	2	2	0	0	0	0	0	0	0	0	0	0	0	0	0	11	1	1	1.65205479452055
337	337	57	1	2014	2	3	1	0	1	0	1	0	1	1	0	0	0	0	0	0	0	4	1	2	3	0	0	0	0	0	0	0	0	0	0	0	0	0	5	1	0	7.26301369863014
338	338	63	2	2014	2	2	1	2	1	1	0	0	1	1	0	0	0	0	0	0	0	6	0	1	1	0	0	0	0	0	0	0	0	0	0	0	1	0	7	1	0	7.16438356164384
339	339	78	1	2014	1	1	1	1	1	0	0	0	0	1	0	0	0	0	0	0	0	5	1	1	2	0	0	0	0	0	0	0	0	0	0	0	0	0	9	1	0	7.26575342465753
340	340	64	1	2014	2	2	1	0	1	1	0	0	0	1	0	0	0	0	0	0	0	3	0	2	2	0	0	0	0	1	0	0	0	0	0	0	1	0	8	1	0	7.27397260273973
341	341	65	1	2014	1	1	1	0	1	0	0	0	0	1	0	0	0	0	0	0	0	3	1	2	2	0	0	0	0	0	0	0	0	0	0	0	0	0	6	1	0	7.27397260273973
342	342	50	1	2014	2	2	0	0	1	1	0	0	1	1	0	0	0	0	0	0	0	3	1	2	2	0	0	0	0	0	0	0	0	0	0	0	0	0	5	1	1	3.58904109589041
343	343	58	2	2014	2	2	1	0	1	1	0	0	0	1	0	0	0	0	0	0	0	3	1	2	4	0	0	0	0	0	0	0	0	0	0	0	0	0	5	2	0	7.27945205479452
344	344	48	1	2014	2	2	0	0	1	1	1	0	0	1	0	0	0	0	0	0	0	2	0	2	2	0	0	0	0	0	0	0	0	0	0	0	0	0	5	1	0	7.29041095890411
345	345	68	1	2014	2	2	1	0	0	0	0	0	0	1	0	0	0	1	0	0	0	5	0	2	2	0	0	0	0	0	0	0	0	0	0	1	1	0	5	1	0	7.27397260273973
346	346	57	1	2014	2	2	1	1	0	0	2	1	1	1	1	1	1	0	1	0	0	9	1	2	4	0	0	0	0	0	0	0	0	0	0	0	0	0	9	1	1	6.52328767123288
347	347	60	1	2014	1	1	1	0	1	0	0	0	0	1	0	0	0	0	0	0	0	3	1	1	2	0	0	0	0	0	0	0	0	0	0	0	0	0	7	1	1	2.80821917808219
348	348	55	1	2014	2	1	0	0	1	0	1	0	0	1	0	0	0	1	1	0	0	4	0	2	2	0	0	0	0	0	0	0	0	0	0	0	1	1	27	2	0	7.29315068493151
349	349	72	1	2014	2	1	1	0	0	0	0	0	0	1	0	0	0	0	0	0	0	4	1	1	2	0	0	0	0	0	0	0	0	0	0	0	1	0	7	1	0	7.2986301369863
350	350	76	1	2014	2	2	1	1	1	0	0	0	0	1	0	0	0	0	0	0	0	6	0	1	2	0	0	0	0	0	0	0	0	0	0	0	0	0	5	1	0	7.2986301369863
351	351	70	1	2014	1	1	0	0	0	0	0	0	0	1	0	0	0	0	0	0	0	3	1	1	3	0	0	0	0	0	0	0	0	0	0	0	0	0	5	1	0	7.3013698630137
352	352	70	1	2014	2	2	1	1	0	0	0	0	0	1	0	0	0	0	0	0	0	5	1	1	2	0	0	0	0	0	0	0	0	0	0	0	0	0	7	1	1	6.54794520547945
353	353	81	1	2014	2	2	1	0	0	0	0	0	0	1	0	0	0	0	0	0	0	6	0	1	3	0	0	0	0	0	0	0	0	0	0	0	0	0	7	1	1	6.75068493150685
354	354	73	2	2014	1	1	1	0	1	0	0	0	0	1	0	0	0	0	0	0	0	4	0	1	1	0	0	0	0	0	0	0	0	0	0	0	1	0	6	1	0	7.31232876712329
355	355	50	1	2014	2	1	1	0	1	0	0	0	0	1	0	0	0	0	0	0	0	2	1	2	3	0	0	0	0	1	0	0	0	0	0	0	0	0	5	1	0	7.31506849315068
356	356	62	1	2014	1	1	1	1	1	0	0	0	0	1	0	0	0	0	0	0	0	4	1	1	2	0	0	0	0	0	0	0	0	0	0	0	1	0	8	1	0	7.3041095890411
357	357	69	1	2014	2	1	1	0	1	1	1	0	0	1	0	0	0	0	0	0	0	3	1	1	4	0	0	0	0	1	0	0	0	0	0	0	1	0	6	1	0	7.31506849315068
358	358	71	1	2014	2	1	1	0	1	0	0	0	0	1	0	0	0	0	1	0	0	4	1	1	4	0	0	0	0	0	0	0	0	0	0	0	1	0	5	1	0	7.31506849315068
359	359	68	1	2014	1	1	1	1	1	1	1	0	0	1	0	0	0	0	0	0	0	4	0	2	2	0	0	0	0	0	0	0	0	0	0	0	0	0	5	1	0	7.31506849315068
360	360	71	1	2014	2	1	1	0	1	0	0	0	0	1	1	0	0	0	0	0	1	6	1	1	1	0	0	0	0	1	0	0	0	0	0	0	0	0	9	1	1	1.4958904109589
361	361	59	1	2014	1	1	1	0	1	1	0	0	0	1	0	0	0	0	0	0	0	3	1	2	3	0	0	0	0	0	0	0	0	0	0	0	0	0	5	1	0	7.32328767123288
362	362	71	1	2014	2	1	1	0	1	1	1	0	0	1	0	0	0	0	0	0	0	4	0	2	3	0	0	0	0	0	0	0	0	0	0	0	0	0	5	1	0	7.32054794520548
363	363	50	1	2014	2	1	0	1	1	1	0	0	0	1	0	0	0	0	0	0	0	2	1	2	2	0	0	0	0	0	0	0	0	0	0	0	0	0	5	1	0	7.32328767123288
364	364	72	1	2014	1	2	1	0	1	0	0	0	0	1	0	0	0	0	1	0	0	4	0	1	2	0	0	0	0	0	0	0	0	0	0	0	0	0	5	1	0	7.3041095890411
365	365	70	1	2014	2	1	1	0	1	0	1	1	1	1	0	0	1	0	1	1	0	7	1	0	3	0	0	0	0	0	0	0	0	0	0	0	1	0	13	2	1	2.23287671232877
366	366	76	2	2014	1	1	1	0	1	1	0	0	0	1	0	0	0	0	0	0	0	4	0	2	2	0	0	0	0	0	0	0	0	0	0	0	1	0	6	1	0	7.33150684931507
367	367	48	2	2014	2	2	1	0	0	1	0	0	0	1	0	0	0	0	0	0	0	2	1	1	2	0	0	0	0	0	0	0	0	0	0	0	1	0	8	1	0	7.32054794520548
368	368	65	1	2014	2	2	1	0	1	0	2	1	0	1	1	1	0	0	0	0	0	7	0	2	2	0	0	0	0	0	0	0	0	0	0	0	0	0	14	1	0	7.32328767123288
369	369	63	2	2014	1	1	0	0	1	0	2	0	0	1	0	0	0	0	0	0	0	3	0	1	1	0	0	0	0	0	0	0	0	0	0	0	1	0	5	1	0	7.33698630136986
370	370	68	1	2014	1	1	1	1	0	1	1	0	0	1	0	0	0	0	0	0	0	4	1	1	2	0	0	0	0	0	0	0	0	0	0	0	0	0	6	1	0	7.33698630136986
371	371	60	1	2014	1	1	0	0	1	0	1	0	0	1	0	0	0	0	0	0	0	2	0	2	2	0	0	0	0	0	0	0	0	0	0	0	1	0	7	1	0	7.33972602739726
372	372	70	1	2014	1	1	1	0	1	0	1	1	0	1	0	0	0	0	0	0	0	4	0	2	2	0	0	0	0	0	0	0	0	0	0	0	1	0	6	1	0	7.33972602739726
373	373	75	1	2014	1	1	1	0	0	0	0	0	1	1	0	0	0	0	0	0	0	5	0	1	2	0	0	0	0	1	0	0	0	0	0	0	0	0	10	1	0	7.35068493150685
374	374	52	1	2014	2	2	0	0	0	0	0	0	0	1	0	0	0	0	0	0	0	3	1	2	2	0	0	0	0	0	0	0	0	0	0	0	1	0	6	1	0	7.34246575342466
375	375	57	1	2014	2	2	0	0	0	0	0	0	0	1	0	0	0	1	0	0	0	3	0	1	2	0	0	0	0	0	0	0	0	0	0	0	0	0	11	1	0	7.34246575342466
376	376	75	1	2014	2	2	1	0	0	0	2	1	0	1	0	0	0	0	0	0	0	6	1	1	3	0	0	0	0	0	0	0	0	0	0	0	0	0	7	1	1	2.87671232876712
377	377	69	1	2014	2	1	0	0	0	0	2	0	0	1	0	1	0	0	0	0	0	5	1	1	2	0	0	0	0	0	0	0	0	0	0	0	0	0	6	1	0	7.35616438356164
378	378	46	1	2014	2	2	0	0	0	0	2	1	0	1	0	0	0	0	0	0	0	3	0	2	2	0	0	0	0	0	0	0	0	0	0	0	0	0	5	1	0	7.35616438356164
379	379	58	1	2014	2	1	0	0	0	0	2	1	0	1	0	0	0	0	0	0	0	3	1	2	2	0	0	0	0	0	0	0	0	0	0	0	0	0	12	1	1	5.64383561643836
380	380	83	1	2014	1	1	1	0	0	0	1	0	0	1	0	0	0	0	0	0	0	7	0	1	3	0	0	0	0	1	0	0	0	0	0	0	1	0	6	1	0	7.35890410958904
381	381	63	1	2014	2	2	1	1	1	0	0	0	0	1	0	0	0	0	0	0	0	5	0	1	1	0	0	0	0	0	0	0	0	0	0	0	0	0	4	2	0	7.36986301369863
382	382	67	2	2014	1	1	1	1	0	0	0	0	0	1	0	0	0	0	0	0	0	4	1	1	3	0	0	0	0	0	0	0	0	0	0	0	0	0	6	1	0	7.36164383561644
383	383	61	1	2014	1	1	1	0	1	0	2	0	0	1	0	1	0	0	0	0	0	5	1	2	2	0	0	0	0	0	0	0	0	0	0	0	0	0	5	1	0	7.36164383561644
384	384	63	1	2014	2	2	1	2	1	1	2	0	1	1	0	0	1	0	0	0	0	7	0	2	2	0	0	0	0	1	0	0	0	0	0	0	1	0	6	1	0	7.36986301369863
385	385	82	1	2014	2	1	1	0	0	0	0	0	1	1	0	0	0	0	0	0	0	6	0	2	2	0	0	0	0	0	0	0	0	0	0	0	0	0	4	2	0	7.37260273972603
386	386	75	1	2014	1	1	1	0	1	0	1	0	0	1	0	0	0	0	0	0	0	4	1	2	4	0	0	0	0	0	0	0	0	0	0	0	0	0	6	1	0	7.34246575342466
387	387	61	1	2014	2	1	0	0	1	0	0	0	0	1	0	0	0	0	0	0	0	3	1	2	2	0	0	0	0	0	0	0	0	0	0	0	0	0	5	1	0	7.36164383561644
388	388	58	1	2014	2	1	0	0	1	1	1	1	0	1	0	0	0	0	0	0	0	3	0	2	3	0	0	0	0	0	0	0	0	0	0	0	0	0	6	1	0	7.37260273972603
389	389	66	2	2014	2	1	1	1	1	0	2	0	0	1	0	0	0	0	0	0	0	5	1	1	1	0	0	0	0	0	0	0	0	0	0	0	0	0	7	1	0	7.37534246575343
390	390	68	2	2014	1	1	1	0	1	0	0	0	0	1	0	0	0	0	0	0	0	3	1	1	3	0	0	0	0	0	0	0	0	0	0	0	0	0	5	1	0	7.37260273972603
391	391	72	2	2014	2	1	1	0	0	0	2	0	0	1	0	0	0	0	1	0	0	4	1	1	2	0	0	0	0	0	0	0	0	0	0	0	1	0	13	1	0	7.37534246575343
392	392	80	1	2014	1	1	1	1	0	0	0	0	0	1	0	0	1	0	0	0	0	7	0	1	2	0	0	0	0	1	0	0	0	0	0	1	1	0	51	1	1	2.93424657534247
393	393	74	1	2014	1	1	0	0	1	0	1	0	0	1	0	0	0	0	0	0	0	4	1	1	3	0	0	0	0	0	0	0	0	0	0	0	0	0	6	1	0	7.37808219178082
394	394	59	1	2014	2	2	1	0	1	1	2	0	0	1	0	1	0	0	0	0	0	4	1	1	3	0	0	0	0	0	0	0	0	0	0	0	0	0	5	1	0	7.32328767123288
395	395	79	2	2014	1	3	1	1	0	0	0	1	0	1	0	0	1	0	0	0	0	8	1	1	3	0	0	0	0	0	0	0	0	0	0	0	0	1	27	1	1	4.94794520547945
396	396	70	2	2014	1	1	0	0	0	0	0	0	0	1	0	0	0	0	0	0	0	3	1	1	2	0	0	0	0	0	0	0	0	0	0	0	0	0	9	1	0	7.38082191780822
397	397	68	1	2014	1	1	0	0	1	1	0	0	0	1	0	0	0	0	0	0	0	3	0	2	2	0	0	0	0	0	0	0	0	0	0	0	0	0	7	1	0	7.37808219178082
398	398	54	1	2014	2	1	1	0	0	0	1	0	0	1	0	0	0	0	0	0	0	2	1	2	2	0	0	0	0	0	0	0	0	0	0	0	0	0	5	1	0	7.38904109589041
399	399	51	1	2014	2	1	1	1	1	0	0	0	0	1	0	0	0	0	0	0	0	5	0	2	3	0	0	0	0	0	0	0	0	0	0	0	1	0	7	1	0	7.39178082191781
400	400	61	2	2014	2	2	1	0	0	0	0	0	0	1	0	0	1	0	0	0	0	3	1	2	2	0	0	0	1	0	0	0	0	0	0	0	0	0	0	3	1	0
401	401	66	2	2014	2	2	1	1	1	1	0	0	0	1	0	0	0	0	0	0	0	5	1	1	3	0	0	0	0	0	0	0	0	0	0	0	0	0	7	1	0	7.3972602739726
402	402	59	1	2014	2	2	0	1	1	0	2	0	0	1	0	0	0	0	0	0	0	4	1	2	5	0	0	0	0	0	0	0	0	0	0	0	0	0	5	1	0	7.35890410958904
403	403	45	1	2014	1	1	1	0	1	1	1	0	1	1	0	0	0	0	0	0	0	2	0	1	2	0	0	0	0	0	0	0	0	0	0	0	0	0	5	1	0	7.3972602739726
404	404	64	2	2014	1	1	1	1	0	1	0	0	0	1	0	0	0	0	0	0	0	4	0	1	2	0	0	0	0	0	0	0	0	0	0	0	0	0	6	1	1	0.0794520547945206
405	405	64	1	2014	1	1	0	1	0	0	1	0	0	1	0	0	0	0	0	0	0	4	1	2	3	0	0	0	0	0	0	0	0	0	0	0	0	0	5	1	0	7.4
406	406	53	1	2014	2	2	1	0	1	0	2	0	0	1	0	0	0	0	0	0	0	2	1	2	2	0	0	0	0	0	0	0	0	0	0	0	1	0	8	1	0	7.41369863013699
407	407	65	1	2014	2	1	0	1	1	0	0	0	0	1	0	0	0	0	0	0	0	4	0	1	2	0	0	0	0	0	0	0	0	0	0	0	0	0	5	1	0	7.41369863013699
408	408	76	1	2014	2	1	1	0	1	0	0	1	0	1	0	0	0	0	0	0	0	5	1	1	3	0	0	0	0	0	0	0	0	0	0	1	0	0	8	1	0	7.41643835616438
409	409	57	1	2014	1	2	0	0	1	0	2	0	1	1	0	0	0	0	0	0	0	4	1	1	2	0	0	0	0	0	0	0	0	0	0	0	0	0	7	1	0	7.41369863013699
410	410	57	1	2014	1	3	0	0	0	0	2	0	1	1	0	0	0	0	0	0	0	3	0	1	1	0	0	0	0	0	0	0	0	0	0	0	0	0	5	1	0	7.41917808219178
411	411	74	1	2014	1	1	0	0	1	1	1	1	0	1	1	0	0	0	0	0	0	6	0	1	3	0	0	0	0	0	0	0	0	0	0	0	0	0	7	1	0	7.41917808219178
412	412	47	1	2014	2	2	1	0	1	1	1	1	0	1	0	0	0	0	0	0	0	3	0	1	1	0	0	0	0	0	0	0	0	0	0	0	0	0	7	1	0	7.42739726027397
413	413	71	2	2014	1	1	1	0	1	0	0	0	0	1	0	1	0	0	0	0	0	5	0	2	3	0	0	0	0	0	0	0	0	0	0	0	0	0	6	1	0	7.39452054794521
414	414	74	1	2014	2	2	1	0	1	1	0	0	0	1	0	0	0	0	0	0	0	4	0	2	3	0	0	0	0	0	0	0	0	0	0	0	1	0	5	1	0	7.43287671232877
415	415	57	1	2014	1	1	1	0	0	0	0	1	0	1	0	0	0	0	0	0	0	4	0	2	3	0	0	0	0	0	0	0	0	0	0	0	1	0	6	1	0	7.43013698630137
416	416	58	1	2014	2	1	1	2	0	0	1	1	0	1	0	0	1	0	1	0	0	5	1	2	2	0	0	0	0	0	0	0	0	0	0	0	1	0	7	1	0	7.41917808219178
417	417	57	1	2014	1	1	1	1	1	1	1	0	0	1	0	0	0	0	0	0	0	4	0	1	1	0	0	0	0	0	0	0	0	0	0	0	0	0	6	1	0	7.43835616438356
418	418	79	1	2014	1	1	1	0	1	0	0	0	0	1	0	0	0	0	0	0	0	5	0	2	2	0	0	0	0	0	0	0	0	0	0	0	0	0	6	1	0	7.43561643835616
419	419	74	1	2014	1	1	1	1	1	1	1	0	1	1	0	0	0	0	0	0	0	6	0	1	1	0	0	0	0	0	0	0	0	0	0	0	0	0	10	1	0	7.44657534246575
420	420	66	1	2014	2	1	1	2	1	1	0	0	0	1	0	0	0	0	0	0	0	4	1	1	3	0	0	0	1	1	0	0	0	0	0	1	1	0	8	1	0	7.44931506849315
421	421	75	1	2014	2	1	1	0	1	0	0	0	0	1	0	0	0	0	0	0	0	4	1	1	3	0	0	0	0	0	0	0	0	0	0	0	1	0	6	1	0	7.45479452054794
422	422	55	1	2014	2	1	0	0	1	0	2	0	0	1	0	0	0	0	0	0	0	3	0	2	2	0	0	0	0	0	0	0	0	0	0	0	0	0	6	1	0	7.45753424657534
423	423	60	1	2014	1	1	0	0	1	0	0	0	0	1	0	0	0	0	0	0	0	2	0	2	2	0	0	0	0	0	0	0	0	0	0	0	0	0	5	1	0	7.45753424657534
424	424	79	1	2014	2	2	0	0	0	0	0	1	1	1	1	0	0	0	0	0	1	9	1	1	3	0	0	0	0	1	0	1	1	1	0	0	1	0	51	2	1	0.167123287671233
425	425	49	1	2014	2	1	0	0	0	0	2	0	0	1	0	0	0	0	0	0	0	1	0	1	1	0	0	0	0	1	0	0	0	0	0	0	0	0	6	1	0	7.46575342465753
426	426	71	1	2014	1	1	1	1	1	0	0	1	0	1	0	0	0	0	0	0	0	7	1	1	3	0	0	0	0	1	1	0	0	0	0	0	1	0	14	1	0	7.45753424657534
427	427	59	1	2014	1	1	1	0	1	0	1	0	0	1	0	0	0	0	0	0	0	3	1	2	3	0	0	0	0	0	0	0	0	0	0	0	0	0	7	1	0	7.46575342465753
428	428	68	1	2014	2	1	1	0	1	0	0	0	0	1	0	1	0	0	0	0	0	4	0	1	3	0	0	0	0	0	0	0	0	0	0	0	1	0	6	1	1	5.61095890410959
429	429	64	1	2014	1	1	1	1	1	0	1	0	0	1	0	0	0	0	0	0	0	5	0	2	2	0	0	0	0	0	0	0	0	0	0	0	0	0	6	1	0	7.46849315068493
430	430	58	1	2014	2	2	1	1	1	0	0	0	1	1	0	0	0	0	0	0	0	5	0	1	1	0	0	0	0	0	0	0	0	0	0	0	0	0	7	1	1	1.05205479452055
431	431	67	1	2014	1	1	0	0	0	0	0	0	0	1	0	0	0	0	1	0	0	3	1	1	2	0	0	0	0	0	0	0	0	0	0	0	1	0	5	1	0	7.47397260273973
432	432	65	1	2014	1	1	1	0	1	0	0	0	0	1	0	0	0	0	0	0	0	3	1	2	4	0	0	0	0	0	0	0	0	0	0	0	1	0	5	1	0	7.47123287671233
433	433	80	1	2014	1	1	1	0	0	0	0	0	0	1	0	0	0	0	0	0	0	4	1	1	2	0	0	0	0	0	0	0	0	0	0	0	0	0	7	1	0	7.47671232876712
434	434	72	1	2014	1	1	1	0	1	1	1	0	1	1	0	0	0	0	0	0	0	4	1	1	2	0	0	0	0	0	0	0	0	0	0	0	1	0	8	1	0	7.47671232876712
435	435	66	1	2014	1	1	0	0	0	0	0	0	0	1	0	0	0	0	0	0	0	3	1	2	3	0	0	0	0	1	0	0	0	0	0	0	1	0	5	1	0	7.47671232876712
436	436	55	1	2014	1	1	0	0	0	0	0	0	0	1	0	0	0	0	0	0	0	2	1	2	2	0	0	0	0	1	0	0	0	0	0	0	0	0	6	1	0	7.47671232876712
437	437	67	1	2014	2	2	1	1	1	1	1	0	0	1	0	1	0	0	0	0	0	6	0	2	2	0	0	0	0	0	0	0	0	0	0	0	0	0	5	1	0	7.48767123287671
438	438	68	1	2014	1	1	1	0	1	0	1	1	0	1	0	0	0	0	0	0	0	5	0	1	1	0	0	0	0	1	0	0	0	0	0	0	0	0	5	1	0	7.49041095890411
439	439	75	1	2014	2	1	1	0	0	0	0	0	1	1	0	1	0	0	0	0	0	6	1	1	2	0	0	0	0	0	0	0	0	0	0	0	0	0	8	1	1	0.183561643835616
440	440	58	1	2014	1	1	0	0	1	0	2	0	0	1	1	1	0	0	0	0	0	4	1	2	3	0	0	0	0	0	0	0	0	0	0	0	0	0	5	1	0	7.49315068493151
441	441	70	1	2014	1	1	1	1	1	0	0	1	0	1	0	0	0	0	0	0	0	6	0	2	2	0	0	0	0	0	0	0	0	0	0	0	0	0	6	1	0	7.5041095890411
442	442	49	1	2014	1	1	1	0	1	0	0	1	0	1	0	0	0	0	0	0	0	2	1	2	2	0	0	0	0	0	0	0	0	0	0	0	0	0	7	1	0	7.49041095890411
443	443	78	1	2014	2	1	0	0	0	0	0	0	0	1	0	1	0	0	0	0	0	5	0	1	1	0	0	0	0	1	0	0	0	0	0	0	0	0	8	1	1	4.71232876712329
444	444	56	1	2014	2	1	0	0	0	0	0	0	0	1	0	0	0	0	0	0	0	2	1	1	2	0	0	0	0	0	0	0	0	0	0	0	1	0	6	1	0	7.51232876712329
445	445	75	2	2014	1	1	1	1	1	0	0	1	1	1	0	1	1	0	0	0	0	8	1	1	3	0	0	0	0	1	0	0	0	0	0	0	1	0	17	1	0	7.47397260273973
446	446	72	1	2014	2	2	1	2	1	1	0	1	0	1	1	0	2	0	0	1	0	9	0	2	3	0	0	1	0	0	0	0	0	0	0	0	0	0	13	3	1	0.0356164383561644
447	447	71	1	2014	1	1	1	0	1	0	0	0	0	1	0	0	0	0	0	0	0	4	0	1	3	0	0	0	0	0	0	0	0	0	0	0	0	0	6	1	0	7.5041095890411
448	448	65	1	2014	2	2	1	0	0	0	0	1	1	1	0	0	0	0	0	0	0	8	1	2	2	0	1	0	0	0	0	0	0	0	0	0	1	0	41	1	0	7.5041095890411
449	449	68	1	2014	2	1	1	0	0	0	0	0	0	1	0	0	0	0	0	0	0	4	0	1	2	0	0	0	0	0	0	0	0	0	0	0	0	0	7	1	1	0.454794520547945
450	450	72	1	2014	2	1	0	0	0	0	0	0	0	1	0	0	0	0	0	0	0	4	1	1	2	0	0	0	0	0	0	0	0	0	0	0	0	0	6	2	1	2.2986301369863
451	451	58	1	2014	2	3	1	1	0	0	1	0	1	1	0	0	1	0	0	0	0	6	0	2	2	0	0	0	0	0	0	0	0	0	0	0	0	0	13	1	0	7.52876712328767
452	452	67	1	2014	2	2	1	0	1	1	1	1	0	1	0	0	0	0	0	0	0	4	1	1	2	0	0	0	0	0	0	0	0	0	0	0	0	0	6	1	0	7.52876712328767
453	453	73	1	2014	1	1	1	0	0	0	0	0	1	1	0	0	0	0	0	0	0	4	1	2	4	0	0	0	0	0	0	0	0	0	0	0	0	0	7	1	1	3.8
454	454	43	1	2014	1	1	0	0	0	0	2	0	0	1	0	0	0	0	0	0	0	1	0	1	1	0	0	0	0	0	0	0	0	0	0	0	0	0	6	1	0	7.52328767123288
455	455	55	1	2014	2	2	1	0	1	0	1	1	1	1	0	0	0	0	0	0	0	5	0	2	2	0	0	0	0	0	0	0	0	0	0	0	0	0	6	1	0	7.4958904109589
456	456	61	1	2014	2	2	1	0	1	0	0	0	0	1	0	0	0	0	0	0	0	4	1	2	3	0	0	0	0	0	0	0	0	0	0	0	0	0	5	1	0	7.53150684931507
457	457	57	1	2014	1	1	0	1	1	0	0	0	0	1	0	0	0	0	0	0	0	3	0	2	2	0	0	0	0	0	0	0	0	0	0	0	0	0	5	1	0	7.54246575342466
458	458	56	1	2014	1	1	1	2	1	1	0	0	0	1	0	0	0	0	0	0	0	3	0	2	2	0	0	0	0	0	0	0	0	0	0	0	0	0	6	1	0	7.54794520547945
459	459	79	2	2014	2	1	1	1	1	0	0	0	0	1	0	0	0	0	0	0	0	5	1	2	2	0	0	0	1	0	0	0	0	0	0	0	0	0	9	1	0	7.53424657534247
460	460	71	1	2014	1	1	1	0	1	0	1	0	0	1	0	0	0	0	0	0	0	4	1	1	3	0	0	0	0	0	0	0	0	0	0	0	0	0	8	1	0	7.54794520547945
461	461	69	1	2014	2	1	0	1	1	0	1	0	1	1	0	0	0	0	0	0	0	5	0	2	2	0	0	0	0	0	0	0	0	0	0	1	0	0	6	1	1	4.83835616438356
462	462	65	1	2014	1	2	0	0	1	0	0	0	0	1	0	0	0	0	0	0	0	3	1	1	5	0	0	0	0	0	0	0	0	0	0	0	1	0	6	1	0	7.53150684931507
463	463	57	1	2014	2	1	1	0	1	1	0	0	0	1	0	0	0	0	0	0	0	2	1	2	2	0	0	0	0	0	0	0	0	0	0	0	0	0	5	1	0	7.55068493150685
464	464	73	2	2014	1	1	1	0	1	0	0	0	0	1	0	0	0	0	1	0	0	4	1	2	3	0	0	0	0	1	0	0	0	0	0	0	1	0	13	1	0	7.55068493150685
465	465	84	2	2014	1	1	1	2	0	0	0	0	0	1	0	0	0	0	0	0	0	6	1	1	2	0	0	0	0	0	0	0	0	0	0	0	0	0	8	2	1	1.11506849315068
466	466	62	1	2014	2	2	1	1	1	0	2	0	0	1	0	0	0	0	0	0	0	5	1	1	2	0	0	0	0	0	0	0	0	0	0	0	1	0	5	1	0	7.52876712328767
467	467	62	1	2014	2	2	0	1	1	0	2	0	0	1	0	1	0	0	0	0	0	6	1	2	3	0	0	0	0	0	0	0	0	0	0	0	0	0	5	1	1	3.28493150684932
468	468	71	2	2014	2	2	1	1	1	0	0	0	0	1	0	0	0	0	0	0	0	6	1	1	2	0	0	0	0	0	0	0	0	0	0	0	0	0	6	1	0	7.52602739726027
469	469	72	1	2014	1	1	1	0	0	1	1	1	1	1	0	0	0	0	0	0	0	7	0	2	3	0	0	0	0	0	0	0	0	0	0	0	0	0	5	1	1	6.9013698630137
470	470	68	1	2014	2	2	1	0	1	0	1	0	0	1	0	0	0	0	0	0	0	5	1	1	4	0	0	0	0	0	0	0	0	0	0	0	1	0	9	1	1	6.84931506849315
471	471	65	1	2014	1	1	1	0	1	1	0	0	0	1	0	0	0	0	0	0	0	3	1	1	3	0	0	0	0	0	0	0	0	0	0	0	0	0	5	1	0	7.56164383561644
472	472	58	1	2014	2	3	0	0	0	0	2	0	1	1	0	0	0	0	0	0	0	4	1	2	2	0	0	0	0	0	0	0	0	0	0	0	0	0	8	1	0	7.56986301369863
473	473	73	2	2014	1	1	1	1	1	0	0	1	0	1	0	0	0	0	0	0	0	6	0	2	2	0	0	0	0	0	0	0	0	0	0	0	1	0	6	2	0	7.56986301369863
474	474	60	1	2014	2	1	1	2	1	1	2	0	0	1	0	0	0	0	0	0	0	4	1	2	2	0	0	0	0	0	0	0	0	0	0	0	1	0	10	1	0	7.57260273972603
475	475	68	1	2014	2	2	0	0	0	0	1	1	0	1	0	0	0	0	0	0	0	5	0	2	2	0	0	0	0	0	0	0	0	0	0	0	1	0	5	1	0	7.57260273972603
476	476	59	2	2014	1	1	1	0	1	0	0	0	0	1	0	0	0	0	0	0	0	2	1	1	1	0	0	0	0	0	0	0	0	0	0	0	0	0	7	1	0	7.58082191780822
477	477	70	1	2014	2	3	1	1	0	0	0	0	0	1	0	0	0	0	0	0	0	5	1	1	2	0	0	0	0	0	0	0	0	0	0	0	1	0	5	2	0	7.58082191780822
478	478	75	1	2014	1	1	1	1	1	1	1	0	0	1	0	0	0	0	0	0	0	5	0	2	3	0	0	0	0	0	0	0	0	0	0	0	0	0	8	1	1	2.11780821917808
479	479	53	1	2014	1	1	1	2	0	0	2	0	0	1	0	0	0	0	0	0	0	3	0	2	2	0	0	0	0	0	0	0	0	0	0	0	1	0	6	1	0	7.58356164383562
480	480	47	1	2014	2	3	0	0	0	0	2	0	1	1	0	0	0	0	0	0	0	3	1	2	5	0	0	0	1	0	0	0	0	0	0	1	1	0	12	1	0	7.58630136986301
481	481	58	1	2014	2	2	0	0	1	1	2	0	0	1	0	0	0	0	0	0	0	3	0	1	2	0	0	0	0	0	0	0	0	0	0	0	0	0	6	1	0	7.59178082191781
482	482	65	1	2014	2	1	0	1	0	0	0	0	0	1	0	0	0	0	0	0	0	4	1	1	3	0	0	0	0	0	0	0	0	0	0	0	0	0	7	1	0	7.58904109589041
483	483	56	1	2014	2	1	0	1	1	1	2	0	0	1	0	0	0	0	0	0	0	3	1	2	2	0	0	0	0	0	0	0	0	0	0	0	1	0	6	1	0	7.58904109589041
484	484	44	1	2014	2	1	1	0	1	0	2	0	0	1	0	1	0	0	0	0	0	2	1	2	3	0	0	0	0	0	0	0	0	0	0	0	0	0	5	1	0	7.59178082191781
485	485	76	2	2014	1	1	1	0	0	1	0	0	0	1	0	0	0	0	1	0	0	4	1	1	2	0	0	0	0	0	0	0	0	0	0	0	0	0	14	1	1	2.34520547945205
486	486	64	1	2014	2	2	0	1	1	0	1	0	0	1	0	0	0	0	0	0	0	5	1	1	4	0	0	0	0	0	0	0	0	0	0	0	1	0	6	1	0	7.58082191780822
487	487	67	1	2014	2	1	0	2	1	1	0	0	1	1	0	0	0	0	0	0	0	4	0	1	2	0	0	0	0	1	0	0	0	0	0	0	1	0	19	1	0	7.6027397260274
488	488	78	2	2014	1	1	1	2	1	1	0	0	0	1	0	0	0	0	0	0	0	5	0	2	2	0	0	0	0	0	0	0	0	0	0	0	1	0	7	1	0	7.6
489	489	72	1	2014	1	1	1	1	1	1	0	0	1	1	0	0	0	0	0	0	0	6	1	1	2	0	0	0	0	0	0	0	0	0	0	0	1	0	6	1	0	7.60547945205479
490	490	41	1	2014	2	2	1	0	0	1	2	0	0	1	0	0	0	0	0	0	0	2	0	2	2	0	0	0	0	0	0	0	0	0	0	0	0	0	5	1	0	7.6027397260274
491	491	65	2	2014	1	1	1	0	1	0	0	0	0	1	0	0	0	0	0	0	0	3	0	2	3	0	0	0	0	0	0	0	0	0	0	0	0	0	7	1	0	7.6027397260274
492	492	78	2	2014	2	3	1	0	0	0	0	1	0	1	0	0	0	0	1	0	0	7	1	2	2	0	0	0	0	0	0	0	0	0	0	0	1	0	18	1	1	5.46849315068493
493	493	72	1	2014	1	1	0	0	1	1	0	0	0	1	0	0	0	0	0	0	0	4	0	2	2	0	0	0	0	0	0	0	0	0	0	0	0	0	6	1	0	7.61095890410959
494	494	50	1	2013	2	1	1	0	1	0	0	0	0	1	0	0	0	0	0	0	0	1	1	2	4	0	0	0	0	0	0	0	0	0	0	0	1	1	10	1	0	7.62739726027397
495	495	71	1	2014	2	1	0	1	1	0	2	1	0	1	0	0	0	0	0	0	0	7	0	1	3	0	0	0	0	1	0	0	0	0	0	0	0	0	14	1	0	7.58082191780822
496	496	47	1	2013	1	1	0	0	0	0	2	1	1	1	0	0	0	0	0	0	0	3	1	2	4	0	0	0	0	0	0	0	0	0	0	0	0	0	7	1	0	7.63013698630137
497	497	66	1	2014	2	2	1	1	1	1	2	0	0	1	0	0	0	0	0	0	0	6	1	1	3	0	0	0	0	0	0	0	0	0	0	0	0	0	6	1	0	7.61917808219178
498	498	55	1	2014	2	3	1	2	1	0	0	0	1	1	0	0	0	0	0	0	0	5	1	2	4	0	0	0	0	0	0	0	0	0	0	0	1	0	6	1	0	7.62191780821918
499	499	63	1	2013	2	2	1	2	0	1	1	1	0	1	0	1	0	0	0	0	0	7	1	1	2	0	0	0	0	0	0	0	0	0	0	0	1	0	7	1	0	7.63835616438356
500	500	70	1	2014	2	2	1	0	1	1	0	1	0	1	0	0	0	0	0	0	0	5	1	1	3	0	0	0	0	0	0	1	0	1	0	1	1	0	7	1	1	2.1972602739726
501	501	79	1	2014	1	1	0	0	0	0	0	1	0	1	0	0	1	0	0	0	0	7	0	1	1	0	0	0	0	0	0	0	0	0	0	0	1	0	8	2	1	6.73698630136986
502	502	72	2	2013	2	1	1	2	1	1	0	0	1	1	1	0	1	0	0	0	0	8	1	1	3	0	0	0	0	0	0	0	0	0	0	0	1	0	8	2	0	7.64109589041096
503	503	75	1	2014	2	2	1	1	1	0	2	0	1	1	0	0	1	0	1	0	0	8	0	2	3	0	0	0	0	1	0	0	0	0	0	0	1	0	12	1	0	7.62191780821918
504	504	68	1	2013	2	1	1	0	1	1	2	0	0	1	0	0	0	0	0	0	0	3	1	1	1	0	0	0	0	0	0	0	0	0	0	0	0	0	4	1	1	2.78082191780822
505	505	54	2	2013	2	1	1	2	0	0	0	0	0	1	0	0	0	0	0	0	0	3	1	1	1	0	0	0	0	0	0	0	0	0	0	0	0	0	10	1	0	7.65753424657534
506	506	65	1	2013	1	1	1	0	1	1	0	0	0	1	0	0	0	0	0	0	0	3	0	2	2	0	0	0	0	0	0	0	0	0	0	0	0	0	4	1	0	7.65753424657534
507	507	59	1	2013	1	2	1	0	0	1	1	0	1	1	0	0	0	0	0	0	0	5	0	2	2	0	0	0	0	0	0	0	0	0	0	0	1	0	8	1	0	7.63835616438356
508	508	74	1	2013	1	2	0	0	1	1	2	0	1	1	0	0	0	0	0	0	0	6	1	1	4	0	0	0	1	0	0	0	0	0	0	0	0	0	12	1	1	6.84109589041096
509	509	83	1	2013	1	1	1	0	1	0	1	1	0	1	0	0	0	0	0	0	0	7	0	2	2	0	0	0	0	0	0	0	0	0	0	0	0	0	7	1	1	5.42465753424658
510	510	66	1	2013	2	2	1	2	1	1	0	0	1	1	0	0	1	0	0	0	0	7	1	1	1	0	0	0	0	0	0	0	0	0	0	0	0	0	9	2	1	1007.87123287671
511	511	58	1	2013	2	1	0	0	0	0	0	0	0	1	0	0	0	0	0	0	0	2	1	2	3	0	0	0	0	0	0	0	0	0	0	0	0	0	6	1	0	7.66301369863014
512	512	63	1	2013	1	1	1	2	1	1	1	0	0	1	0	0	0	0	0	0	0	5	1	2	2	0	0	0	0	0	0	0	0	0	0	0	0	0	7	1	0	7.66575342465753
513	513	71	1	2013	2	1	1	1	1	0	1	1	1	1	0	0	0	0	0	0	0	6	0	2	2	0	0	0	0	0	0	0	0	0	0	0	0	0	5	1	1	7.22465753424658
514	514	58	1	2013	2	3	0	0	1	0	0	1	0	1	0	0	0	0	0	0	0	4	0	2	2	0	0	0	0	0	0	0	0	0	0	0	0	0	5	1	0	7.67671232876712
515	515	74	1	2013	1	1	1	0	1	0	0	1	0	1	0	0	0	0	0	0	0	5	1	1	4	0	0	0	0	0	0	0	0	0	0	0	0	0	6	1	0	7.66849315068493
516	516	59	1	2013	1	1	1	1	0	0	1	0	0	1	0	0	0	0	0	0	0	3	1	2	3	0	0	0	0	0	0	0	0	0	0	0	0	0	6	1	0	7.67671232876712
517	517	65	1	2013	1	1	1	0	0	0	1	0	0	1	0	0	0	0	0	0	0	4	1	1	3	0	0	0	0	0	0	0	0	0	0	0	1	0	8	1	0	7.68493150684932
518	518	51	2	2013	2	1	1	2	0	1	0	0	0	1	0	0	0	0	0	0	0	3	0	1	2	0	0	0	0	0	0	0	0	0	0	0	0	0	7	1	1	5.8027397260274
519	519	64	1	2013	1	1	0	2	0	0	0	0	0	1	0	0	1	0	0	0	0	6	1	1	2	0	0	0	0	0	0	0	0	0	0	0	1	0	23	1	0	7.68219178082192
520	520	66	1	2013	1	1	1	0	1	0	2	0	0	1	0	0	0	0	0	0	0	4	1	1	3	0	0	0	0	0	0	0	0	0	0	0	1	0	6	1	0	7.68219178082192
521	521	70	2	2013	2	2	1	1	0	1	0	1	1	1	0	0	0	0	0	0	0	6	1	1	3	0	0	0	0	1	0	0	0	0	0	0	1	0	9	1	0	7.68767123287671
522	522	80	2	2013	1	1	1	1	0	0	0	0	0	1	0	0	0	0	0	0	0	6	0	1	1	0	0	0	0	0	0	0	0	0	0	0	0	0	21	1	NA	NA
523	523	79	1	2013	2	2	1	1	0	0	0	0	0	1	0	0	0	0	0	0	0	6	1	1	4	0	0	0	0	1	0	0	0	0	0	0	0	0	7	1	1	5.42465753424658
524	524	72	1	2013	2	2	1	1	1	0	0	1	0	1	0	0	1	0	0	0	0	7	0	2	2	0	0	0	1	0	0	0	0	0	0	1	1	0	10	2	1	7.17260273972603
525	525	49	1	2013	1	1	1	0	0	0	1	0	0	1	0	0	0	0	0	0	0	1	0	1	1	0	0	0	0	0	0	0	0	0	0	0	0	0	4	1	0	7.69315068493151
526	526	59	1	2013	2	2	1	2	1	1	0	0	0	1	0	0	0	0	0	1	0	4	1	2	2	0	0	0	0	0	0	0	0	0	0	0	1	0	6	1	0	7.6958904109589
527	527	76	1	2013	2	2	1	1	1	0	0	0	0	1	0	0	0	0	1	0	0	7	1	1	3	0	0	0	0	1	0	0	0	0	0	1	1	0	12	1	1	6.85753424657534
528	528	75	1	2013	2	2	1	0	1	0	1	0	0	1	0	0	0	0	0	0	0	5	1	1	3	0	0	0	0	0	0	0	0	0	0	0	0	0	5	1	0	7.6958904109589
529	529	59	1	2013	2	3	0	0	0	0	0	0	0	1	0	0	0	0	0	0	0	4	0	2	3	0	0	0	0	0	0	0	0	0	0	0	1	0	14	1	0	7.68493150684932
530	530	77	1	2013	2	2	0	0	1	0	2	0	0	1	0	0	0	0	0	0	0	6	1	1	3	0	0	0	0	0	0	0	0	0	0	0	1	0	6	1	1	0.326027397260274
531	531	55	2	2013	1	1	0	0	0	0	0	0	0	1	0	0	0	0	0	0	0	3	1	1	3	0	0	0	0	0	0	0	0	0	0	0	0	0	6	1	0	7.7013698630137
532	532	55	2	2013	1	1	1	0	1	1	1	0	0	1	0	0	0	0	0	0	0	2	0	1	1	0	0	0	0	0	0	0	0	0	0	0	1	0	6	1	0	7.71232876712329
533	533	70	1	2013	1	1	0	0	0	0	1	0	0	1	0	1	0	0	0	0	0	5	0	1	1	0	0	0	0	1	0	0	0	0	0	0	1	0	6	1	0	7.71506849315069
534	534	69	2	2013	1	1	1	0	1	0	0	0	0	1	0	0	0	0	0	0	0	3	0	1	1	0	0	0	0	1	0	0	0	0	0	0	0	0	7	1	0	7.72054794520548
535	535	86	1	2013	1	1	1	0	1	0	0	0	0	1	0	0	0	0	0	0	0	5	1	1	2	0	0	0	0	0	0	0	0	0	0	0	0	0	7	1	1	6.04383561643836
536	536	56	1	2013	1	1	1	1	1	0	1	0	0	1	0	0	0	0	0	0	0	4	0	2	4	0	0	0	0	0	0	0	0	0	0	0	1	0	8	1	0	7.71506849315069
537	537	74	1	2013	1	1	1	1	1	0	2	0	0	1	0	0	0	0	0	0	0	5	1	1	3	0	0	0	0	0	0	0	0	0	0	0	0	0	5	1	1	5.56438356164384
538	538	71	1	2013	2	1	1	1	1	0	0	0	0	1	0	0	0	0	0	0	0	5	1	2	3	0	0	0	0	0	0	0	0	0	0	0	0	0	7	1	0	7.72328767123288
539	539	56	1	2013	1	1	0	0	1	0	2	0	1	1	0	0	0	0	0	0	0	3	1	2	3	0	0	1	1	0	0	0	0	0	0	1	1	0	14	1	1	7.35890410958904
540	540	83	2	2013	1	1	1	0	1	0	0	0	0	1	0	0	0	0	0	0	0	5	0	1	1	0	0	0	0	0	0	0	0	0	0	0	1	0	9	1	0	7.73150684931507
541	541	79	2	2013	1	1	1	0	1	0	0	1	0	1	1	1	2	1	1	0	0	8	0	1	1	0	0	0	0	0	0	0	0	0	0	1	1	0	6	3	1	0.0164383561643836
542	542	51	1	2013	1	1	0	0	1	0	2	0	0	1	0	1	0	0	0	0	0	3	0	2	2	0	0	0	0	0	0	0	0	0	0	1	1	0	6	1	0	7.73424657534247
543	543	46	1	2013	2	3	0	0	1	0	2	0	0	1	0	1	0	1	0	0	0	4	0	1	2	0	0	0	0	0	0	0	0	0	0	0	0	0	6	1	0	7.7041095890411
544	544	57	1	2013	2	1	1	1	1	0	1	0	0	1	0	0	0	0	0	0	0	3	1	2	2	0	0	0	0	0	0	0	0	0	0	0	0	0	5	1	0	7.73972602739726
545	545	44	1	2013	2	2	0	0	0	0	2	0	0	1	0	0	0	0	0	0	0	2	1	2	4	0	0	0	0	0	0	0	0	0	0	0	0	0	6	1	0	7.73972602739726
546	546	74	2	2013	2	1	1	0	0	0	0	0	1	1	0	0	0	0	0	0	0	7	0	1	1	0	0	0	0	1	0	0	0	0	0	0	0	0	6	2	1	2.27671232876712
547	547	66	2	2013	1	1	1	1	1	1	0	0	0	1	0	0	0	0	0	0	0	4	0	1	2	0	0	0	0	1	0	0	0	0	0	0	1	0	9	1	0	7.74520547945205
548	548	72	1	2013	1	1	1	0	1	0	0	1	0	1	0	0	0	0	0	0	0	5	0	1	2	0	0	0	0	0	0	0	0	0	0	0	1	0	5	1	0	7.75068493150685
549	549	51	1	2013	2	2	1	0	1	1	2	0	0	1	0	0	0	0	0	0	0	3	1	2	2	0	0	0	0	0	0	0	0	0	0	0	0	0	5	1	0	7.75342465753425
550	550	75	1	2013	1	1	1	1	1	0	0	1	0	1	0	0	0	0	0	0	0	6	0	1	2	0	0	0	0	0	0	0	0	0	0	0	0	0	5	1	0	7.74520547945205
551	551	58	1	2013	1	2	1	0	0	1	1	1	0	1	0	0	0	0	0	0	0	3	0	2	2	0	0	0	0	0	0	0	0	0	0	0	0	0	5	1	0	7.73698630136986
552	552	70	1	2013	2	1	1	1	1	0	0	1	0	1	0	0	0	0	0	0	0	5	1	1	4	0	0	0	0	0	0	0	0	0	0	0	1	0	6	1	0	7.75616438356164
553	553	60	2	2013	1	1	1	1	1	0	0	0	0	1	0	0	0	0	0	0	0	3	0	2	3	0	0	0	0	0	0	0	0	0	0	0	1	0	6	1	0	7.75342465753425
554	554	67	1	2013	1	2	0	1	1	0	1	0	0	1	0	0	0	0	1	0	0	5	1	1	2	0	0	0	0	0	0	0	0	0	0	0	1	0	19	1	1	7.05753424657534
555	555	70	1	2013	1	1	1	0	1	0	1	1	0	1	0	0	0	0	0	0	0	4	1	1	3	0	0	0	0	0	0	0	0	0	0	0	0	0	5	1	0	7.75890410958904
556	556	60	1	2013	1	1	1	1	1	0	0	1	1	1	0	0	0	0	0	0	0	4	1	2	3	0	0	0	0	0	0	0	0	0	0	0	1	0	7	1	0	7.75616438356164
557	557	66	1	2013	2	1	1	1	0	1	1	0	0	1	0	0	0	1	0	0	0	5	1	2	2	0	0	0	0	1	0	0	0	0	0	0	0	0	7	1	0	7.75890410958904
558	558	79	2	2013	1	1	1	1	1	0	0	0	1	1	0	0	0	0	0	0	0	7	1	1	3	0	0	0	0	0	0	0	0	0	0	0	1	0	7	1	0	7.75890410958904
559	559	60	1	2013	2	2	0	0	0	0	2	1	0	1	0	0	0	0	0	0	0	4	0	2	2	0	0	0	0	0	0	0	0	0	0	0	0	0	5	1	0	7.76438356164384
560	560	66	1	2013	1	1	0	0	0	0	0	0	0	1	0	0	0	0	0	0	0	3	0	2	2	0	0	0	0	1	0	0	0	0	0	0	0	0	7	1	0	7.76438356164384
561	561	73	1	2013	1	1	1	0	0	0	0	0	0	1	0	0	0	0	0	0	0	4	1	1	3	0	0	0	0	1	0	0	0	0	0	0	0	0	6	1	1	2.04657534246575
562	562	70	2	2013	2	1	1	1	1	1	0	1	1	1	0	0	0	0	0	0	0	5	0	2	2	0	0	0	0	0	0	0	0	0	0	0	0	0	7	1	0	7.72054794520548
563	563	50	1	2013	2	3	0	0	0	1	2	0	1	1	0	0	0	0	0	0	0	3	0	2	2	0	0	0	0	1	0	0	0	0	0	0	1	0	5	1	0	7.75342465753425
564	564	57	2	2013	2	3	1	2	1	1	0	0	1	1	0	0	1	0	1	0	0	7	0	2	2	0	0	0	0	0	0	0	0	0	0	1	1	0	11	1	1	3.87945205479452
565	565	80	1	2013	2	2	1	1	1	0	1	0	0	1	1	0	1	0	0	0	0	7	0	2	2	0	0	0	0	1	1	0	0	0	0	0	0	0	14	1	1	6.59178082191781
566	566	72	2	2013	2	2	1	1	1	0	0	1	0	1	0	1	0	0	0	0	0	8	1	1	2	0	0	0	0	0	0	0	0	0	0	0	0	0	12	1	0	7.75890410958904
567	567	79	2	2013	2	2	1	0	1	0	0	1	0	1	0	0	1	0	0	0	0	7	0	1	1	0	0	0	0	0	0	0	0	0	0	0	1	0	6	1	0	7.77808219178082
568	568	72	1	2013	2	1	1	0	1	0	0	1	0	1	0	0	0	0	0	0	0	5	1	1	2	0	0	0	0	0	0	0	0	0	0	0	1	0	9	1	0	7.77808219178082
569	569	65	1	2013	2	3	1	1	1	0	0	0	1	1	0	0	0	0	0	0	0	6	0	2	3	0	0	0	0	0	0	0	0	0	0	0	1	0	9	1	1	5.09041095890411
570	570	58	1	2013	2	1	1	0	0	0	0	0	1	1	0	0	0	0	0	0	0	2	0	1	1	0	0	0	0	0	0	0	0	0	0	0	0	0	5	1	0	7.78356164383562
571	571	59	2	2013	2	1	1	2	1	1	0	0	0	1	0	0	0	0	0	0	0	4	0	2	2	0	0	0	0	0	0	0	0	0	0	0	0	0	9	1	0	7.78356164383562
572	572	59	2	2013	1	1	1	1	0	1	0	0	0	1	0	0	0	0	0	0	0	3	1	1	3	0	0	0	0	0	0	0	0	0	0	0	1	0	5	1	0	7.78082191780822
573	573	59	1	2013	2	2	1	1	0	0	2	0	0	1	0	1	0	0	0	0	0	5	1	2	3	0	0	0	0	0	0	0	0	0	0	0	1	0	10	1	0	7.78356164383562
574	574	61	1	2013	2	2	1	1	0	0	2	0	0	1	0	0	0	0	0	0	0	6	0	2	3	0	0	0	0	0	0	0	0	0	0	0	1	0	8	1	1	5.87397260273973
575	575	70	1	2013	1	3	0	1	1	0	0	0	0	1	1	0	0	0	0	0	0	6	0	2	2	0	0	0	0	0	0	0	0	0	0	0	1	0	28	1	1	0.63013698630137
576	576	69	1	2013	2	2	0	0	1	0	0	1	1	1	0	0	0	0	0	0	0	5	0	2	2	0	0	0	0	0	0	0	0	0	0	0	0	0	5	1	0	7.77534246575342
577	577	59	2	2013	1	1	1	2	1	0	0	0	0	1	0	0	0	0	0	0	0	4	1	1	4	0	0	0	0	0	0	0	0	0	0	0	1	0	14	1	0	7.75890410958904
578	578	49	1	2013	1	1	1	1	1	0	0	0	0	1	0	0	0	0	0	0	0	2	0	2	2	0	0	0	0	0	0	0	0	0	0	0	0	0	5	1	1	0.208219178082192
579	579	45	1	2013	2	2	1	1	1	1	0	0	0	1	0	0	0	1	0	0	0	3	1	2	2	0	0	0	0	1	0	0	0	0	0	1	0	0	7	1	0	7.79178082191781
580	580	57	1	2013	1	1	0	0	0	0	2	0	0	1	0	0	0	0	0	0	0	3	1	2	4	0	0	0	0	0	0	0	0	0	0	0	0	0	5	1	0	7.8
581	581	66	1	2013	1	1	0	0	1	0	2	0	0	1	0	0	0	0	0	0	0	4	1	2	4	0	0	0	0	0	0	0	0	0	0	0	1	0	6	1	0	7.81095890410959
582	582	69	1	2013	2	1	0	0	1	0	1	0	0	1	0	0	0	0	0	0	0	3	0	2	2	0	0	0	0	0	0	0	0	0	0	0	0	0	16	1	0	7.8027397260274
583	583	73	1	2013	2	1	0	0	0	0	0	0	0	1	0	0	0	0	0	0	0	4	0	1	1	0	0	0	0	0	0	0	0	0	0	0	0	0	5	1	0	7.81095890410959
584	584	77	2	2013	1	1	1	1	1	0	0	0	0	1	0	0	0	0	0	0	0	5	1	1	2	0	0	0	0	0	0	0	0	0	0	0	0	0	6	1	0	7.81369863013699
585	585	82	1	2013	2	2	1	0	1	0	1	0	0	1	0	0	0	0	0	0	0	6	1	1	3	0	0	0	0	0	0	0	0	0	0	0	0	0	14	1	0	7.78356164383562
586	586	60	1	2013	2	1	1	0	1	0	2	0	0	1	0	0	0	0	0	0	0	2	0	2	2	0	0	0	0	0	0	0	0	0	0	0	0	0	8	1	0	7.81369863013699
587	587	63	2	2013	1	1	1	2	1	0	0	0	0	1	1	0	1	0	0	0	0	7	0	2	2	0	0	0	0	0	0	0	0	0	0	0	0	0	6	1	0	7.81643835616438
588	588	74	1	2013	1	2	1	1	1	0	0	1	0	1	0	0	0	0	0	0	0	7	1	0	3	0	0	0	0	0	0	0	0	0	0	1	0	0	0	3	1	0
589	589	70	1	2013	1	1	1	0	1	0	0	0	1	1	0	0	0	0	0	0	0	3	0	2	3	0	0	0	0	0	0	0	0	0	0	0	0	0	5	1	0	7.81369863013699
590	590	54	1	2013	2	1	1	1	0	0	0	1	0	1	0	0	0	0	0	0	0	5	0	2	2	0	0	0	0	0	0	0	0	0	0	0	1	0	5	1	0	7.82191780821918
591	591	47	1	2013	1	1	1	0	1	0	2	0	0	1	0	0	0	0	0	0	0	1	0	2	3	0	0	0	0	0	0	0	0	0	0	0	0	0	7	1	0	7.81917808219178
592	592	75	1	2013	1	1	1	0	1	0	0	1	0	1	0	0	0	0	0	0	0	5	1	1	2	0	0	0	0	1	0	0	0	0	0	1	1	0	7	1	0	7.82191780821918
593	593	45	2	2013	1	1	0	0	1	0	0	0	0	1	0	0	0	0	0	0	0	1	0	2	2	0	0	0	0	0	0	0	0	0	0	0	1	0	5	1	0	7.82739726027397
594	594	78	1	2013	2	2	0	0	1	1	0	1	0	1	0	0	0	0	0	0	0	6	0	1	3	0	0	0	0	0	0	0	0	0	0	0	0	0	8	1	0	7.8027397260274
595	595	69	2	2013	2	3	0	0	0	0	0	0	0	1	0	0	0	0	0	0	0	5	0	2	3	0	0	0	0	0	0	0	0	0	0	0	1	0	9	1	0	7.81643835616438
596	596	76	1	2013	1	1	1	0	1	0	0	0	1	1	0	0	0	0	0	0	0	5	1	1	4	0	0	0	0	0	0	0	0	0	0	0	1	0	5	1	0	7.83561643835616
597	597	58	1	2013	2	2	1	0	1	0	0	0	0	1	0	0	0	0	0	0	0	3	0	2	2	0	0	0	0	0	0	0	0	0	0	0	1	0	5	1	0	7.84109589041096
598	598	65	2	2013	1	1	1	2	1	1	0	0	1	1	0	0	2	0	0	0	0	5	0	2	2	0	0	0	0	0	0	0	0	0	0	0	1	0	8	1	0	7.83835616438356
599	599	51	1	2013	2	2	0	1	1	1	2	0	0	1	0	1	0	0	0	0	0	5	0	2	3	0	0	0	0	1	0	0	0	0	0	0	0	0	7	1	0	7.84931506849315
600	600	52	1	2013	2	2	0	1	1	1	1	1	0	1	0	1	0	0	0	0	0	6	0	1	2	0	0	0	0	0	0	0	0	0	0	0	0	0	7	1	0	7.84931506849315
601	601	70	1	2013	1	1	1	0	1	0	2	0	1	1	1	1	0	0	0	0	0	5	0	1	2	0	0	0	0	0	0	0	0	0	0	0	0	0	5	1	0	7.84931506849315
602	602	61	1	2013	1	1	1	0	1	0	0	0	0	1	0	0	0	0	0	0	0	3	1	2	2	0	0	0	0	0	0	0	0	0	0	1	1	0	8	1	0	7.85479452054795
603	603	49	2	2013	2	2	1	0	1	0	2	0	0	1	0	0	0	0	1	0	0	3	1	2	2	0	0	0	1	0	0	0	0	0	0	0	1	0	5	1	0	7.84109589041096
604	604	71	1	2013	1	1	1	1	1	1	0	1	0	1	1	0	0	0	0	0	0	9	0	1	1	0	0	0	0	0	0	0	0	0	0	0	1	1	68	1	1	1.39178082191781
605	605	59	1	2013	2	1	0	0	0	0	2	0	0	1	0	0	0	0	1	0	0	2	0	2	2	0	0	0	0	0	0	0	0	0	0	0	1	0	9	1	0	7.86027397260274
606	606	82	2	2013	1	1	0	0	0	0	0	0	0	1	0	0	0	0	0	0	0	5	1	1	3	0	0	0	0	1	0	0	0	0	0	0	0	0	7	1	0	7.86027397260274
607	607	47	1	2013	2	2	0	2	0	1	1	1	0	1	0	1	0	0	0	0	0	6	0	2	2	0	0	0	0	0	0	0	0	0	0	1	1	0	11	1	0	7.86027397260274
608	608	67	2	2013	1	1	1	1	0	1	0	0	0	1	1	0	0	0	0	0	0	7	1	1	1	0	0	0	0	1	0	0	0	0	0	0	0	0	11	1	1	2.04657534246575
609	609	53	1	2013	2	2	0	0	1	1	2	0	0	1	0	0	0	0	0	0	0	2	0	1	1	0	0	0	0	0	0	0	0	0	0	0	0	0	7	1	1	5.21095890410959
610	610	54	1	2013	2	2	0	1	0	0	0	0	0	1	0	0	0	0	0	0	0	4	1	2	2	0	0	0	1	0	0	0	0	0	0	0	1	0	6	1	0	7.87397260273973
611	611	77	1	2013	1	1	1	0	1	1	0	0	1	1	0	0	0	0	0	0	0	5	1	2	3	0	0	0	0	1	0	0	0	0	0	0	1	0	8	1	0	7.87671232876712
612	612	59	1	2013	2	2	0	0	1	1	2	0	0	1	0	0	0	0	0	0	0	3	0	2	2	0	0	0	0	0	0	0	0	0	0	0	0	0	7	1	0	7.86849315068493
613	613	58	1	2013	1	1	1	0	1	0	0	1	0	1	0	0	0	0	0	0	0	3	0	1	1	0	0	0	0	0	0	0	0	0	0	0	0	0	7	1	0	7.88767123287671
614	614	63	1	2013	1	1	1	2	1	0	1	0	0	1	0	0	0	0	0	0	0	5	0	2	2	0	0	0	0	0	0	0	0	0	0	0	1	0	11	1	0	7.88493150684932
615	615	67	2	2013	1	1	0	0	0	0	0	0	0	1	0	0	0	0	0	0	0	3	0	2	2	0	0	0	0	1	0	0	0	0	0	0	0	0	6	1	0	7.87945205479452
616	616	67	1	2013	1	1	1	0	1	0	1	0	1	1	0	0	0	0	0	0	0	3	1	1	2	0	0	0	0	0	0	0	0	0	0	0	0	0	6	1	0	7.88767123287671
617	617	79	1	2013	2	1	1	1	1	0	0	0	0	1	0	0	0	0	0	0	0	6	1	1	3	0	0	0	0	0	0	0	0	0	0	0	0	0	7	1	0	7.89041095890411
618	618	55	1	2013	1	1	1	1	0	0	2	0	0	1	0	0	0	0	0	0	0	5	1	1	1	0	0	0	0	0	0	0	0	0	0	0	1	0	9	1	0	7.89315068493151
619	619	70	1	2013	1	2	1	2	1	1	1	0	0	1	0	0	0	0	0	0	0	4	1	1	3	0	0	0	0	0	0	0	0	0	0	0	0	0	7	1	0	7.87945205479452
620	620	73	1	2013	1	1	1	1	1	0	0	0	0	1	0	0	0	0	0	0	0	5	0	2	2	0	0	0	0	0	0	0	0	0	0	0	0	0	6	1	0	7.8958904109589
621	621	63	1	2013	1	1	0	2	0	0	2	0	0	1	0	0	0	0	0	0	0	4	1	1	2	0	0	0	0	0	0	0	0	0	0	0	1	0	9	2	0	7.8986301369863
622	622	56	1	2013	1	1	0	0	1	1	2	0	0	1	0	1	0	0	0	0	0	4	0	2	3	0	0	0	0	0	0	0	0	0	0	0	0	0	5	1	0	7.8986301369863
623	623	65	1	2013	1	1	1	1	1	0	2	1	0	1	0	0	0	0	0	0	0	6	0	1	2	0	0	0	0	1	0	0	0	0	0	0	0	0	12	2	0	7.90684931506849
624	624	62	2	2013	1	1	1	2	1	0	0	1	0	1	0	0	0	0	0	0	0	6	1	2	3	0	0	0	0	0	0	0	0	0	0	0	1	0	7	2	1	5.82191780821918
625	625	71	2	2013	1	1	1	1	1	0	0	0	0	1	0	0	0	0	0	0	0	6	1	1	2	0	0	0	0	0	0	0	0	0	0	0	1	0	7	1	0	7.91232876712329
626	626	52	2	2013	2	2	1	0	1	0	0	0	0	1	0	0	0	0	0	0	0	3	0	2	2	0	0	0	0	0	0	0	0	0	0	0	0	0	6	1	0	7.89315068493151
627	627	76	1	2013	1	1	1	0	1	1	0	0	0	1	0	0	0	0	0	0	0	4	0	2	2	0	0	0	0	0	0	0	0	0	0	0	0	0	6	1	0	7.91506849315068
628	628	69	2	2013	1	1	1	1	1	0	0	0	0	1	0	1	0	0	0	0	0	5	0	1	3	0	0	0	0	0	0	0	0	0	0	0	0	0	6	1	0	7.91506849315068
629	629	63	1	2013	1	1	1	1	1	0	0	0	0	1	0	0	0	0	0	0	0	4	1	1	2	0	0	0	0	1	0	0	0	0	0	0	0	0	6	1	0	7.91780821917808
630	630	72	1	2013	1	1	1	0	1	1	1	1	0	1	0	1	0	0	0	0	0	6	0	2	2	0	0	0	0	0	0	0	0	0	0	0	0	0	7	1	0	7.91780821917808
631	631	71	1	2013	1	1	0	0	1	0	0	0	0	1	0	0	0	0	0	0	0	4	0	2	3	0	0	0	0	0	0	0	0	0	0	0	0	0	5	1	0	7.92602739726027
632	632	57	2	2013	2	1	1	1	0	0	0	0	0	1	0	0	1	0	0	0	0	4	1	2	2	0	0	0	0	0	0	0	0	0	0	0	0	0	7	1	0	7.92876712328767
633	633	61	1	2013	1	1	0	0	0	0	0	0	0	1	0	0	0	0	0	0	0	3	1	2	3	0	0	0	0	0	0	0	0	0	0	0	0	0	8	1	0	7.92876712328767
634	634	71	1	2013	1	1	1	1	1	0	0	0	0	1	0	0	0	0	0	0	0	5	0	2	2	0	0	0	0	0	0	0	0	0	0	0	0	0	6	1	0	7.92602739726027
635	635	51	1	2013	2	1	1	0	1	0	2	0	0	1	0	0	0	0	0	0	0	2	0	2	2	0	0	0	0	0	0	0	0	0	0	0	0	0	8	1	0	7.93150684931507
636	636	76	1	2013	1	1	1	0	1	0	1	0	0	1	0	0	0	0	0	0	0	4	0	2	4	0	0	0	0	0	0	0	0	0	0	0	0	0	7	1	0	7.92876712328767
637	637	76	2	2013	2	1	1	2	0	0	0	0	0	1	0	0	1	0	0	0	0	6	1	1	2	0	0	0	0	0	0	0	0	0	0	0	0	0	13	1	0	7.93424657534247
638	638	69	1	2013	1	1	1	2	1	0	0	1	1	1	1	0	2	0	1	0	0	10	1	0	2	0	0	1	0	0	0	1	0	1	0	0	1	0	40	2	1	0.564383561643836
639	639	65	1	2013	2	1	1	1	1	0	0	0	0	1	0	0	0	0	0	0	0	5	0	2	3	0	0	0	0	0	0	0	0	0	0	0	0	0	6	1	0	7.93698630136986
640	640	50	1	2013	2	1	1	0	0	1	1	0	0	1	0	0	0	0	0	0	0	1	1	2	3	0	0	0	0	0	0	0	0	0	0	0	0	0	6	1	0	7.91780821917808
641	641	65	1	2013	2	2	1	0	1	0	0	1	1	1	0	0	0	0	0	0	0	6	1	1	3	0	0	0	0	1	0	0	0	0	0	0	1	0	15	1	0	7.93698630136986
642	642	59	1	2013	1	1	1	0	1	1	1	0	0	1	0	0	0	0	0	0	0	2	1	2	3	0	0	0	0	0	0	0	0	0	0	0	0	0	6	1	0	7.93698630136986
643	643	71	1	2013	1	1	0	1	0	0	0	0	0	1	0	0	0	0	0	0	0	5	1	1	3	0	0	0	0	0	0	0	0	0	0	0	0	0	7	1	0	7.93698630136986
644	644	68	1	2013	2	2	1	1	1	0	1	1	0	1	0	0	0	0	0	0	0	7	0	2	3	0	0	0	0	0	0	0	0	0	0	0	1	1	10	2	0	7.94520547945205
645	645	73	1	2013	1	1	1	0	1	0	0	1	0	1	0	0	0	0	0	0	0	5	0	1	1	0	0	0	0	0	0	0	0	0	0	0	0	0	5	1	0	7.95068493150685
646	646	51	1	2013	2	2	1	0	1	0	2	0	0	1	0	0	2	0	1	0	0	4	1	1	2	0	0	0	0	0	0	0	0	0	0	0	1	0	6	2	0	7.95068493150685
647	647	60	2	2013	2	2	1	0	1	0	1	0	1	1	0	0	0	0	0	0	0	5	1	2	3	0	0	0	0	0	0	0	0	0	0	0	1	0	8	1	0	7.91232876712329
648	648	58	2	2013	2	1	0	1	1	0	0	0	0	1	0	0	0	0	1	0	0	3	0	2	2	0	0	0	0	0	0	0	0	0	0	0	1	0	10	1	0	7.95342465753425
649	649	60	2	2013	1	1	1	0	1	0	0	0	0	1	0	0	0	0	0	0	0	3	1	2	3	0	0	0	0	0	0	0	0	0	0	0	1	0	7	1	0	7.95616438356164
650	650	71	1	2013	2	2	0	1	1	0	0	1	0	1	0	0	0	0	0	0	0	7	1	2	3	0	0	0	0	0	0	0	0	0	0	0	1	0	7	1	1	6.33150684931507
651	651	62	1	2013	1	1	0	0	0	0	2	1	0	1	0	1	0	0	0	0	0	6	0	1	3	0	0	0	0	0	0	0	0	0	0	0	1	0	6	1	1	3.39178082191781
652	652	56	1	2013	1	1	0	0	1	0	0	0	0	1	0	0	0	0	0	0	0	2	1	2	3	0	0	0	0	0	0	0	0	0	0	0	0	0	5	1	0	7.96986301369863
653	653	82	1	2013	1	1	0	1	0	0	0	1	0	1	0	0	0	1	0	0	0	8	1	1	2	0	0	1	0	1	0	1	0	1	0	0	1	1	97	2	1	0.386301369863014
654	654	53	1	2013	1	1	1	1	1	1	2	0	0	1	0	0	0	0	0	0	0	3	0	1	1	0	0	0	0	0	0	0	0	0	0	0	0	0	7	1	0	7.97260273972603
655	655	73	1	2013	2	2	1	1	0	0	0	0	0	1	0	0	1	0	0	0	0	7	1	2	2	0	0	0	0	0	0	0	0	0	0	0	0	0	9	1	0	7.98356164383562
656	656	72	1	2013	1	1	0	0	1	0	2	0	0	1	0	0	0	0	0	0	0	5	0	1	1	0	0	0	0	0	0	0	0	0	0	0	0	0	5	1	1	4.0027397260274
657	657	54	1	2013	2	1	1	0	1	1	2	0	0	1	0	0	0	0	0	0	0	4	0	2	2	0	0	0	0	1	0	0	0	0	0	0	1	0	5	1	0	7.98630136986301
658	658	62	1	2013	1	1	1	0	1	0	1	0	0	1	0	0	0	0	0	0	0	4	0	1	3	0	0	0	0	0	0	0	0	0	0	0	0	0	6	1	0	7.98356164383562
659	659	75	2	2013	2	2	1	1	1	0	0	1	0	1	0	0	0	0	0	0	0	7	0	1	1	0	0	0	0	0	0	0	0	0	0	0	1	0	6	2	0	7.98904109589041
660	660	67	1	2013	2	1	1	0	0	0	1	1	0	1	0	0	0	0	0	0	0	4	1	1	2	0	0	0	0	0	0	0	0	0	0	0	1	0	7	1	0	7.99178082191781
661	661	60	1	2013	1	1	1	1	1	0	1	0	0	1	0	0	0	0	0	0	0	3	0	1	1	0	0	0	0	1	0	0	0	0	0	0	0	0	10	1	0	7.99178082191781
662	662	72	1	2013	2	1	1	0	1	1	0	0	1	1	0	0	0	0	0	0	0	7	0	0	1	0	0	0	0	0	0	0	0	0	0	0	0	0	6	1	0	7.99452054794521
663	663	52	1	2013	2	2	1	0	0	1	2	0	0	1	0	0	0	0	0	0	0	3	1	2	2	0	0	0	0	0	0	0	0	0	0	0	1	0	5	1	0	7.99178082191781
664	664	65	2	2013	2	1	1	1	1	0	0	1	0	1	0	0	1	0	1	0	0	6	1	1	1	0	0	0	0	1	0	0	0	0	0	0	1	0	7	1	0	7.96986301369863
665	665	62	1	2013	1	1	1	0	0	1	0	0	0	1	0	0	0	0	0	0	0	3	1	1	3	0	0	0	0	1	0	0	0	0	0	0	0	0	6	1	0	8.00547945205479
666	666	77	1	2013	1	1	1	1	1	1	1	0	0	1	1	1	0	0	0	0	0	7	0	1	1	0	0	0	0	1	0	0	0	0	0	0	0	0	7	1	1	7.35616438356164
667	667	74	1	2013	1	1	1	0	0	0	0	0	0	1	0	0	0	0	0	0	0	4	1	1	2	0	0	0	0	1	0	0	0	0	0	0	0	0	6	1	0	8.0027397260274
668	668	66	1	2013	1	1	1	1	1	0	2	0	1	1	0	0	0	0	0	0	0	5	1	1	3	0	0	0	0	1	0	0	0	0	0	0	1	0	14	1	1	2.44109589041096
669	669	63	1	2013	1	1	1	1	1	0	0	0	0	1	0	0	0	0	0	0	0	4	1	2	2	0	0	0	0	0	0	0	0	0	0	0	0	0	5	1	0	8.00821917808219
670	670	76	2	2013	2	1	0	0	0	0	0	0	0	1	0	0	0	0	0	0	0	4	0	2	2	0	0	0	0	0	0	0	0	0	0	0	0	0	7	1	1	2.34520547945205
671	671	78	1	2013	1	1	1	0	1	0	0	1	0	1	0	0	0	0	0	0	0	7	0	2	3	0	0	0	0	0	0	0	0	0	0	0	0	0	5	1	1	5.4027397260274
672	672	59	1	2013	2	1	1	0	1	0	1	0	0	1	0	0	0	0	0	0	0	2	0	2	3	0	0	0	0	1	0	0	0	0	0	0	1	0	6	1	0	8.01369863013699
673	673	72	1	2013	2	3	1	1	1	0	2	1	0	1	0	0	0	0	0	0	0	8	1	1	2	0	0	0	0	0	0	0	0	0	0	0	1	0	6	1	0	8.01095890410959
674	674	73	1	2013	2	2	1	1	0	1	0	0	1	1	0	0	0	0	0	0	0	5	0	2	2	0	0	0	0	1	0	0	0	0	0	0	0	0	7	1	0	8.02191780821918
675	675	61	1	2013	1	1	1	0	1	0	2	0	1	1	0	0	0	0	0	0	0	4	1	2	3	0	0	0	0	1	0	0	0	0	0	0	0	0	6	1	0	8.01369863013699
676	676	65	1	2013	2	2	1	2	1	1	1	0	1	1	1	1	1	0	1	0	0	9	0	2	2	0	0	0	0	1	0	0	0	0	0	0	0	0	8	1	1	5.54520547945206
677	677	77	1	2013	1	3	0	1	0	0	0	0	0	1	0	0	0	0	0	0	0	6	1	1	3	0	0	0	0	1	0	0	0	0	0	0	1	0	10	2	1	4.60547945205479
678	678	84	1	2013	2	2	1	0	1	0	1	1	0	1	0	0	1	0	1	0	0	9	0	1	1	0	0	0	0	0	0	0	0	0	0	1	1	0	15	2	1	0.252054794520548
679	679	56	1	2013	2	3	0	1	0	0	2	0	0	1	0	0	0	0	0	0	0	4	0	1	2	0	0	0	0	1	0	0	0	0	0	0	0	0	6	1	0	8.02191780821918
680	680	81	1	2013	1	1	0	0	1	0	0	0	1	1	0	1	0	0	0	0	0	7	1	1	3	0	0	0	0	0	0	0	0	0	0	0	0	0	10	1	1	6.83561643835616
681	681	69	2	2013	2	1	0	0	0	0	0	0	0	1	0	0	0	0	0	0	0	3	0	2	2	0	0	0	0	0	0	0	0	0	0	0	0	0	7	1	0	8.03013698630137
682	682	65	2	2013	1	1	1	0	1	0	0	1	0	1	0	0	0	0	0	0	0	5	0	1	2	0	0	0	0	0	0	0	0	0	0	0	0	0	6	1	0	8.03013698630137
683	683	57	1	2013	1	1	1	0	1	0	1	0	0	1	0	0	0	0	0	0	0	2	1	2	3	0	0	0	0	0	0	0	0	0	0	0	0	0	6	1	0	8.03287671232877
684	684	54	1	2013	1	1	0	1	1	1	2	0	0	1	0	0	0	0	0	0	0	4	1	2	3	0	0	0	0	0	0	0	0	0	0	0	0	0	8	1	0	8.03287671232877
685	685	61	1	2013	2	1	1	1	1	1	0	0	1	1	0	0	1	0	0	0	0	7	0	1	2	0	0	0	0	0	0	0	0	0	0	0	0	0	7	1	1	4.74794520547945
686	686	71	1	2013	2	1	1	0	1	0	1	0	0	1	0	0	1	0	0	0	0	5	0	1	1	0	0	0	0	0	0	0	0	0	0	0	0	0	5	1	0	8.04109589041096
687	687	62	1	2013	1	1	1	1	1	0	0	0	1	1	0	0	0	0	0	0	0	6	1	1	3	0	0	0	0	0	0	0	0	0	0	0	1	0	6	1	0	8.04109589041096
688	688	73	1	2013	2	2	1	0	1	0	1	1	0	1	0	1	0	0	0	0	0	7	1	1	2	0	0	0	0	0	0	0	0	0	0	0	1	0	8	1	1	2.84931506849315
689	689	76	1	2013	1	1	1	1	1	0	0	0	1	1	0	0	0	0	0	0	0	5	1	1	3	0	0	0	0	0	0	0	0	0	0	0	1	0	7	1	0	8.04657534246575
690	690	54	1	2013	2	2	0	0	1	0	2	0	0	1	0	0	0	0	0	0	0	3	1	1	4	0	0	0	0	0	0	0	0	0	0	0	1	0	5	1	0	8.04931506849315
691	691	69	1	2013	1	3	1	1	1	1	0	0	0	1	0	0	0	0	0	0	0	5	1	1	3	0	0	0	0	0	0	0	0	0	0	0	0	0	6	1	0	8.01369863013699
692	692	80	2	2013	2	2	1	0	1	0	0	0	0	1	1	0	1	0	1	0	0	6	1	2	2	0	0	0	0	0	0	0	0	0	0	0	1	0	16	1	1	1.3041095890411
693	693	74	1	2013	1	1	1	1	1	1	0	0	0	1	0	0	0	0	0	0	0	5	1	1	3	0	0	0	0	0	0	0	0	0	0	0	0	0	6	1	0	8.05205479452055
694	694	69	1	2013	2	2	1	0	0	0	2	0	0	1	0	0	0	0	0	0	0	4	1	2	3	0	0	0	0	1	0	0	0	0	0	0	1	0	10	1	0	8.05205479452055
695	695	78	1	2013	2	2	1	0	1	0	0	0	0	1	1	0	0	0	0	0	0	5	0	2	2	0	0	0	0	0	0	0	0	0	0	1	0	0	5	1	0	8.02191780821918
696	696	61	1	2013	1	1	1	0	1	0	0	0	0	1	0	0	0	0	0	0	0	3	1	1	2	0	0	0	0	0	0	0	0	0	0	0	0	0	5	1	0	8.06301369863014
697	697	77	2	2013	2	2	1	0	1	0	0	0	0	1	0	0	0	0	0	0	0	5	0	2	2	0	0	0	0	0	0	0	0	0	0	0	0	0	6	1	0	8.06027397260274
698	698	41	1	2013	1	1	1	0	1	1	2	0	0	1	0	0	0	0	0	0	0	1	1	2	3	0	0	0	0	1	0	0	0	0	0	0	1	0	8	1	0	8.06301369863014
699	699	46	1	2013	1	1	0	1	1	1	1	0	0	1	0	0	0	0	0	0	0	2	1	2	2	0	0	0	0	0	0	0	0	0	0	0	0	0	5	1	0	8.06301369863014
700	700	60	1	2013	2	1	1	0	1	0	1	0	0	1	0	0	0	0	0	0	0	3	0	2	3	0	0	0	0	0	0	0	0	0	0	0	0	0	5	1	0	8.06575342465753
701	701	78	1	2013	2	1	1	0	1	0	1	1	0	1	0	0	0	0	0	0	0	6	0	1	3	0	0	0	0	0	0	0	0	0	0	0	0	0	6	1	0	8.07123287671233
702	702	49	1	2013	2	1	1	0	1	0	0	0	0	1	0	0	0	0	0	0	0	1	0	1	1	0	0	0	0	0	0	0	0	0	0	0	1	0	5	1	0	8.07945205479452
703	703	61	1	2013	1	1	0	1	0	0	0	0	0	1	0	0	0	0	0	0	0	4	1	2	5	0	0	0	0	0	0	0	0	0	0	0	0	0	7	1	1	2.4
704	704	43	1	2013	1	1	1	0	1	0	0	0	0	1	0	0	0	0	0	0	0	1	1	2	3	0	0	0	0	0	0	0	0	0	0	0	1	0	7	1	0	8.08493150684932
705	705	83	2	2013	1	1	1	0	1	0	0	0	0	1	0	0	0	0	1	0	0	5	1	1	3	0	0	0	0	1	0	0	0	0	0	0	1	0	13	1	0	8.08493150684932
706	706	73	1	2013	1	1	1	0	1	0	1	0	0	1	0	0	1	0	0	0	0	5	0	2	2	0	0	0	0	1	0	0	0	0	0	0	0	0	11	1	0	8.08767123287671
707	707	69	1	2013	2	2	1	0	1	0	1	1	0	1	0	0	0	0	0	0	0	6	0	2	2	0	0	0	0	0	0	0	0	0	0	0	0	0	5	1	0	8.09041095890411
708	708	54	1	2013	1	1	1	0	1	0	0	0	0	1	0	1	0	0	0	0	0	3	0	2	2	0	0	0	0	0	0	0	0	0	0	0	0	0	6	1	0	8.08767123287671
709	709	76	2	2013	2	2	1	0	1	1	0	0	1	1	0	0	0	0	1	0	0	5	0	2	2	0	0	0	0	0	0	0	0	0	0	1	1	0	7	1	0	8.06575342465753
710	710	67	1	2013	2	2	1	2	1	1	0	0	0	1	0	1	0	0	0	0	0	5	0	2	2	0	0	0	0	0	0	0	0	0	0	0	0	0	7	1	0	8.05205479452055
711	711	46	1	2013	2	2	0	0	1	0	0	0	0	1	0	0	0	0	0	0	0	1	0	1	1	0	0	0	0	0	0	0	0	0	0	0	0	0	6	1	0	8.0986301369863
712	712	77	1	2013	2	1	1	1	1	1	0	0	1	1	0	0	0	0	1	0	0	6	0	1	2	0	0	0	0	0	0	0	0	0	0	0	1	0	21	1	0	8.0958904109589
713	713	66	1	2013	1	1	1	1	0	0	1	0	0	1	0	0	0	0	0	0	0	4	0	2	4	0	0	0	0	0	0	0	0	0	0	0	1	0	5	1	0	8.09041095890411
714	714	65	2	2013	1	1	1	0	1	0	0	0	0	1	0	1	0	0	0	0	0	4	0	1	1	0	0	0	0	0	0	0	0	0	0	0	0	0	5	1	0	8.1013698630137
715	715	75	2	2013	1	1	1	2	0	1	0	0	0	1	0	0	1	0	1	0	0	6	0	1	2	0	0	0	0	1	0	0	0	0	0	0	0	0	14	1	1	7.0958904109589
716	716	61	1	2013	1	1	1	0	0	0	0	1	0	1	0	0	0	0	0	0	0	5	0	2	2	0	0	0	0	0	0	0	0	0	0	0	1	0	7	1	0	8.10958904109589
717	717	67	1	2013	1	1	1	1	1	1	0	0	0	1	0	0	0	0	0	0	0	4	1	2	2	0	0	0	0	0	0	0	0	0	0	0	0	0	6	1	0	8.11780821917808
718	718	75	1	2013	2	2	1	1	1	0	0	0	1	1	0	0	1	0	0	0	0	8	0	1	4	0	0	0	0	1	0	0	0	0	0	0	0	0	8	1	0	8.12328767123288
719	719	70	1	2013	1	1	1	0	1	0	0	0	0	1	0	0	0	0	0	0	0	4	1	1	3	0	0	0	0	1	0	0	0	0	0	0	1	0	7	1	0	8.12054794520548
720	720	65	2	2013	2	2	1	0	1	0	0	1	0	1	0	0	0	0	0	0	0	5	1	1	2	0	0	0	0	0	0	0	0	0	0	1	1	0	7	1	0	8.12602739726027
721	721	61	2	2013	2	1	1	1	1	1	0	0	0	1	0	0	0	0	0	0	0	4	1	2	2	0	0	0	0	0	0	0	0	0	0	0	0	0	6	1	0	8.12328767123288
722	722	71	1	2013	2	2	1	0	0	0	1	1	0	1	0	1	0	0	1	0	0	7	1	1	2	0	0	0	1	1	0	0	0	0	0	0	1	0	19	1	1	7.24657534246575
723	723	63	1	2013	2	2	1	0	1	0	1	0	0	1	0	0	0	0	0	0	0	3	1	2	2	0	0	0	0	0	0	0	0	0	0	0	0	0	5	1	0	8.12328767123288
724	724	74	2	2013	2	3	1	1	1	0	0	1	1	1	0	0	0	0	0	0	0	8	0	2	2	0	0	0	0	0	0	0	0	0	0	0	0	0	9	1	1	5.10684931506849
725	725	46	1	2013	2	1	0	2	0	0	1	1	1	1	0	0	0	0	0	0	0	4	1	2	3	0	0	0	1	0	0	0	0	0	0	0	1	0	7	1	0	8.0986301369863
726	726	78	1	2013	1	1	0	0	0	0	0	0	0	1	0	0	0	0	0	0	0	4	0	1	2	0	0	0	0	1	0	0	0	0	0	0	1	0	10	1	0	8.13698630136986
727	727	57	1	2013	1	1	0	2	0	0	1	0	0	1	0	0	0	0	0	0	0	4	1	2	2	0	0	0	0	0	0	0	0	0	0	0	0	0	6	1	0	8.12876712328767
728	728	60	1	2013	1	1	1	0	0	0	0	0	0	1	0	0	0	0	0	0	0	2	0	2	2	0	0	0	0	0	0	0	0	0	0	0	0	0	6	1	0	8.12876712328767
729	729	58	1	2013	2	1	1	1	1	0	2	0	0	1	0	0	0	0	0	0	0	5	0	1	2	0	0	0	0	0	0	0	0	0	0	0	0	0	7	1	1	0.756164383561644
730	730	57	1	2013	2	2	0	0	0	0	2	0	0	1	0	0	0	0	0	0	0	3	0	2	2	0	0	0	0	0	0	0	0	0	0	0	0	0	6	1	0	8.14520547945206
731	731	38	1	2013	1	1	1	0	0	0	0	0	0	1	0	0	0	0	0	0	0	1	0	2	2	0	0	0	0	1	0	0	0	0	0	0	1	0	5	1	0	8.14246575342466
732	732	74	1	2013	2	2	1	0	1	0	1	0	0	1	0	1	0	0	1	0	0	6	1	1	3	0	0	0	0	1	0	0	0	0	0	0	0	0	8	1	0	8.12876712328767
733	733	70	2	2013	2	2	1	1	0	0	0	0	1	1	0	0	1	0	1	0	0	7	0	1	2	0	0	0	0	1	0	0	0	0	0	0	1	0	9	2	1	7.73424657534247
734	734	56	2	2013	1	1	0	1	1	0	0	0	0	1	0	0	0	0	0	0	0	4	1	2	3	0	0	0	0	0	0	0	0	0	0	0	1	0	8	1	0	8.15616438356164
735	735	75	1	2013	2	1	0	0	1	0	0	0	0	1	0	0	0	0	0	0	0	4	0	2	2	0	0	0	0	0	0	0	0	0	0	0	0	0	9	1	0	8.16164383561644
736	736	46	1	2013	2	3	0	0	1	0	2	0	1	1	0	0	0	0	0	0	0	3	0	2	2	0	0	0	0	0	0	0	0	0	0	0	0	0	5	1	0	8.16164383561644
737	737	57	2	2013	1	1	1	2	1	0	0	0	0	1	1	0	0	1	0	0	0	4	1	1	2	0	0	0	0	0	0	0	0	0	0	1	0	0	26	2	0	8.15890410958904
738	738	63	1	2013	1	1	0	1	1	0	0	0	0	1	0	0	0	0	0	0	0	5	0	2	2	0	0	0	0	0	0	0	0	0	0	0	0	0	5	1	0	8.15890410958904
739	739	72	1	2013	2	2	1	1	1	1	2	1	0	1	0	0	0	0	0	0	0	7	1	1	2	0	0	0	0	0	0	0	0	0	0	0	0	0	8	1	0	8.15890410958904
740	740	67	2	2013	2	3	1	2	1	1	0	0	1	1	0	0	2	1	1	1	0	9	0	1	1	0	0	0	0	0	0	1	0	1	0	0	1	0	9	1	1	3.43835616438356
741	741	75	1	2013	2	1	1	1	1	0	0	1	0	1	0	0	0	0	0	0	0	6	1	1	3	0	0	0	0	0	0	0	0	0	0	0	0	0	5	1	0	8.16438356164384
742	742	79	1	2013	2	1	1	1	0	0	0	0	0	1	0	0	0	0	0	0	0	6	1	1	2	0	0	0	0	0	0	0	0	0	0	0	0	0	9	1	1	7.6958904109589
743	743	76	1	2013	1	1	1	1	0	0	0	0	0	1	0	0	0	0	0	0	0	6	1	1	2	0	0	0	0	0	0	0	0	0	0	0	0	0	8	1	0	8.16712328767123
744	744	74	1	2013	1	1	1	0	1	0	2	0	0	1	0	0	0	0	0	0	0	4	0	2	2	0	0	0	0	1	0	0	0	0	0	0	1	0	7	1	0	8.17534246575342
745	745	44	1	2013	2	2	1	0	0	0	1	0	1	1	0	0	0	0	0	0	0	2	1	2	2	0	0	0	0	0	0	0	0	0	0	0	0	0	5	1	0	8.15890410958904
746	746	56	1	2013	2	2	1	1	1	1	1	0	0	1	0	0	0	0	0	0	0	4	0	2	2	0	0	0	0	0	0	0	0	0	0	0	1	0	5	1	0	8.14246575342466
747	747	67	1	2013	1	1	1	1	0	0	0	0	0	1	0	0	0	0	0	0	0	4	0	2	3	0	0	0	0	0	0	0	0	0	0	0	0	0	6	1	0	8.17534246575342
748	748	77	1	2013	2	1	1	0	1	0	0	0	0	1	0	0	0	0	1	0	0	5	0	1	3	0	0	0	0	0	0	0	0	0	0	0	1	0	6	1	1	5.35890410958904
749	749	61	1	2013	2	1	1	1	1	1	0	0	0	1	0	0	0	0	0	0	0	4	1	2	4	0	0	0	0	0	0	0	0	0	0	0	0	0	6	1	0	8.18082191780822
750	750	55	1	2013	2	2	1	1	1	0	2	0	0	1	0	0	0	0	0	0	0	5	1	2	2	0	0	0	0	0	0	0	0	0	0	0	1	0	6	1	0	8.18356164383562
751	751	75	1	2013	1	1	1	2	1	0	0	1	1	1	0	0	1	0	0	0	0	9	0	1	2	0	0	0	0	0	0	0	0	0	0	0	1	0	14	1	1	3.53972602739726
752	752	69	1	2013	1	1	1	1	1	0	0	0	0	1	0	0	0	0	0	0	0	5	0	2	2	0	0	0	0	0	0	0	0	0	0	0	0	0	5	1	0	8.18356164383562
753	753	67	2	2013	2	1	1	0	1	0	0	0	0	1	0	0	0	0	0	0	0	4	0	2	2	0	0	0	0	0	0	0	0	0	0	0	0	0	5	1	0	8.1972602739726
754	754	34	1	2013	1	1	1	0	1	0	2	0	0	1	0	0	0	0	0	0	0	2	0	2	2	0	0	0	0	0	0	0	0	0	0	0	0	0	5	1	0	8.19452054794521
755	755	52	1	2013	2	1	1	0	1	1	0	0	0	1	0	0	0	0	0	0	0	2	0	2	2	0	0	0	0	0	0	0	0	0	0	0	1	0	12	1	0	8.2
756	756	42	1	2013	2	2	1	0	0	0	2	1	0	1	0	0	0	0	0	0	0	4	1	2	2	0	0	0	0	0	0	0	0	0	0	0	0	0	5	1	0	8.2
757	757	66	1	2013	1	1	1	2	1	1	1	1	1	1	0	0	1	0	0	0	0	7	0	1	3	0	0	0	0	0	0	0	0	0	0	0	0	0	13	1	1	6.67123287671233
758	758	50	1	2013	2	2	1	0	1	0	2	1	0	1	0	0	0	0	0	0	0	3	0	2	3	0	0	0	0	0	0	0	0	0	0	0	0	0	5	1	0	8.17808219178082
759	759	57	1	2013	2	1	1	1	1	0	1	0	0	1	0	0	0	0	0	0	0	4	0	2	2	0	0	0	0	0	0	0	0	0	0	0	0	0	6	1	0	8.2027397260274
760	760	51	1	2013	2	2	1	1	0	0	1	0	0	1	0	0	1	0	0	0	0	6	1	2	2	0	0	0	0	1	0	0	0	0	0	0	1	0	10	1	1	2.16164383561644
761	761	60	2	2013	1	2	1	0	1	0	0	0	0	1	0	0	0	0	0	0	0	3	1	2	2	0	0	0	0	0	0	0	0	0	0	0	0	0	7	1	0	8.19452054794521
762	762	63	1	2013	2	3	1	1	1	0	2	0	1	1	0	0	0	0	0	0	0	6	1	1	3	0	0	0	0	1	0	0	0	0	0	0	0	0	8	1	0	8.14246575342466
763	763	68	1	2013	2	1	1	0	1	0	2	0	0	1	0	0	0	0	0	0	0	3	0	2	3	0	0	0	0	0	0	0	0	0	0	0	0	0	5	1	0	8.20547945205479
764	764	65	2	2013	1	1	1	1	1	1	0	0	0	1	0	0	0	0	0	0	0	4	0	2	3	0	0	0	0	0	0	0	0	0	0	0	1	0	6	1	0	8.21369863013699
765	765	73	1	2013	2	1	1	0	1	1	0	0	0	1	1	0	0	0	0	0	0	5	1	1	2	0	0	0	0	0	0	0	0	0	0	0	0	0	6	1	1	5.89315068493151
766	766	60	1	2013	1	1	0	0	0	0	1	0	0	1	0	0	0	0	0	0	0	2	1	2	2	0	0	0	0	0	0	0	0	0	0	0	0	0	6	1	0	8.21369863013699
767	767	67	2	2013	2	2	1	0	1	0	0	1	0	1	0	0	0	0	0	0	0	5	1	1	2	0	0	0	0	0	0	0	0	0	0	1	0	0	8	1	0	8.2027397260274
768	768	70	1	2013	2	1	1	0	0	0	2	0	0	1	0	0	0	0	0	0	0	3	1	1	2	0	0	0	0	0	0	0	0	0	0	0	1	0	11	1	1	4.08767123287671
769	769	53	1	2013	1	1	0	1	1	0	2	0	0	1	0	0	0	0	0	0	0	4	1	1	2	0	0	0	0	0	0	0	0	0	0	0	0	0	5	1	0	8.23287671232877
770	770	74	1	2013	1	1	1	0	1	0	1	0	0	1	0	0	0	0	0	0	0	5	0	2	2	0	0	0	0	1	0	0	0	0	0	0	0	0	8	1	1	5.84383561643836
771	771	66	1	2013	1	1	1	1	1	0	1	0	0	1	0	1	0	0	1	0	0	5	1	1	1	0	0	0	0	1	0	0	0	0	0	0	0	0	16	2	1	4.99452054794521
772	772	41	1	2013	1	1	1	0	1	1	2	0	0	1	0	0	0	0	0	0	0	1	1	2	2	0	0	0	0	0	0	0	0	0	0	0	0	0	8	1	0	8.23287671232877
773	773	61	1	2013	1	1	1	1	0	0	1	0	0	1	0	0	0	0	0	0	0	4	1	2	3	0	0	0	0	0	0	0	0	0	0	0	0	0	8	1	0	8.23561643835616
774	774	52	1	2013	2	2	1	0	1	0	0	0	0	1	0	0	0	0	0	0	0	3	1	2	3	0	0	0	0	0	0	0	0	0	0	0	1	0	6	1	0	8.23287671232877
775	775	62	2	2013	2	1	1	1	0	0	0	0	0	1	0	0	0	0	0	0	0	4	0	1	1	0	0	0	0	0	0	0	0	0	0	0	0	0	6	1	0	8.24109589041096
776	776	52	1	2013	1	1	1	0	0	0	0	0	0	1	0	0	0	0	0	0	0	2	1	2	3	0	0	0	0	0	0	0	0	0	0	0	0	1	14	1	0	8.24109589041096
777	777	70	1	2013	2	1	1	0	1	0	0	0	0	1	0	0	0	0	0	0	0	4	1	1	2	0	0	0	0	0	0	0	0	0	0	0	1	0	6	1	0	8.24383561643836
778	778	73	1	2013	2	1	1	1	1	0	2	0	1	1	0	0	0	0	0	0	0	5	0	2	2	0	0	0	0	0	0	0	0	0	0	0	1	0	8	1	1	4.88767123287671
779	779	67	1	2013	1	1	0	0	0	0	0	0	0	1	0	0	0	0	0	0	0	3	0	1	2	0	0	0	0	0	0	0	0	0	0	0	0	0	6	1	1	4.07671232876712
780	780	64	2	2013	2	2	1	2	1	1	0	1	0	1	0	0	0	0	0	0	0	6	1	1	3	0	0	0	0	0	0	0	0	0	0	0	0	0	7	1	0	8.23287671232877
781	781	73	1	2013	2	3	1	1	1	0	0	0	0	1	0	0	0	0	0	0	0	6	0	1	1	0	0	0	0	0	0	0	0	0	0	0	1	0	7	1	0	8.25205479452055
782	782	79	2	2013	2	2	0	0	1	1	0	0	0	1	0	0	0	0	1	0	0	5	0	1	2	0	0	0	0	0	0	0	0	0	0	0	0	0	9	1	0	8.21643835616438
783	783	69	1	2013	2	2	1	1	1	0	0	0	0	1	0	0	0	0	0	0	0	6	1	1	3	0	0	0	0	0	0	0	0	0	0	1	1	0	10	1	0	8.25205479452055
784	784	68	2	2013	2	1	1	2	1	0	0	1	0	1	1	0	0	0	1	0	0	7	0	2	2	0	0	0	0	0	0	0	0	0	0	0	1	0	9	1	0	8.25479452054794
785	785	65	1	2013	2	2	1	0	1	0	0	0	0	1	0	0	0	0	0	0	0	5	0	2	2	0	0	0	0	0	0	0	0	0	0	0	0	0	10	1	0	8.25753424657534
786	786	49	1	2013	1	1	0	0	0	0	2	0	0	1	0	0	0	0	0	0	0	1	1	2	3	0	0	0	0	0	0	0	0	0	0	0	1	0	5	1	0	8.25479452054794
787	787	60	1	2013	2	2	1	1	0	0	2	0	0	1	0	0	0	0	0	0	0	4	1	1	2	0	0	0	0	0	0	0	0	0	0	0	1	0	6	1	0	8.26027397260274
788	788	55	1	2013	1	1	1	0	1	1	0	0	0	1	0	0	0	0	0	0	0	2	0	2	2	0	0	0	0	0	0	0	0	0	0	0	0	0	6	1	0	8.26301369863014
789	789	75	1	2013	1	1	1	0	1	0	1	0	0	1	0	0	1	0	0	0	0	5	1	1	2	0	0	0	0	1	0	0	0	0	0	1	1	0	11	1	1	7.19452054794521
790	790	57	1	2013	1	1	1	0	1	0	0	0	1	1	0	0	0	0	0	0	0	3	0	2	2	0	0	0	0	0	0	0	0	0	0	0	0	0	5	1	0	8.26027397260274
791	791	59	1	2013	2	2	1	1	0	1	1	1	1	1	0	0	0	0	0	0	0	6	0	2	2	0	0	0	0	1	0	0	0	0	0	0	1	0	8	1	1	4.52602739726027
792	792	77	1	2013	2	2	1	0	1	1	0	0	0	1	0	0	0	0	0	0	0	5	0	2	2	0	0	0	0	0	0	0	0	0	0	0	0	0	7	1	0	8.26301369863014
793	793	58	1	2013	2	2	0	0	1	0	2	0	0	1	0	0	0	0	0	0	0	2	1	2	3	0	0	0	0	1	0	0	0	0	0	0	0	0	6	1	0	8.27945205479452
794	794	74	1	2013	1	1	1	1	1	0	1	0	0	1	0	0	0	0	1	0	0	5	0	2	2	0	0	0	0	0	0	0	0	0	0	0	1	0	7	1	0	8.28219178082192
795	795	75	1	2013	1	1	1	0	1	0	0	0	0	1	0	0	0	0	0	0	0	4	1	1	2	0	0	0	0	0	0	0	0	0	0	0	0	0	6	1	0	8.29041095890411
796	796	76	1	2013	2	1	0	1	0	0	0	1	0	1	0	0	0	0	0	0	0	6	0	2	2	0	0	0	0	0	0	0	0	0	0	0	0	0	7	1	0	8.29315068493151
797	797	64	1	2013	2	2	1	1	0	0	2	0	0	1	0	0	0	0	0	0	0	4	1	2	2	0	0	0	0	0	0	0	0	0	0	0	1	0	9	1	0	8.27671232876712
798	798	53	1	2013	1	1	1	0	1	0	0	0	0	1	0	0	0	0	0	0	0	3	0	2	3	0	0	0	0	0	0	0	0	0	0	0	0	0	6	1	0	8.2986301369863
799	799	56	1	2013	2	2	1	0	1	0	1	0	1	1	1	0	0	0	0	0	0	4	1	1	4	0	0	0	0	0	0	0	0	0	0	0	0	0	8	1	0	8.27671232876712
800	800	77	1	2013	2	2	0	0	0	0	0	0	0	1	0	0	0	0	0	0	0	5	0	1	1	0	0	0	0	0	0	0	0	0	0	0	0	0	6	1	0	8.3013698630137
801	801	67	1	2013	2	3	0	0	0	0	2	0	0	1	0	1	0	0	0	0	0	5	1	1	2	0	0	0	0	0	0	0	0	0	0	0	0	0	7	1	1	4.85479452054795
802	802	70	1	2013	1	1	1	1	0	0	0	0	0	1	0	0	0	0	0	0	0	4	0	2	2	0	0	0	0	0	0	0	0	0	0	0	1	0	8	1	0	8.30958904109589
803	803	49	2	2013	2	1	0	0	0	0	0	0	0	1	0	0	0	0	0	0	0	1	1	1	1	0	0	0	0	0	0	0	0	0	0	0	0	0	6	1	0	8.31506849315068
804	804	41	1	2013	1	1	1	0	1	0	2	0	1	1	0	0	0	0	0	0	0	1	0	1	2	0	0	0	0	0	0	0	0	0	0	0	1	0	5	1	1	5.72602739726027
805	805	73	1	2013	2	3	1	1	0	1	0	1	1	1	0	0	1	0	1	0	0	9	0	1	1	0	0	0	0	0	0	0	0	0	0	0	0	0	12	1	1	2.98630136986301
806	806	66	2	2013	2	1	1	1	0	0	0	1	1	1	0	0	0	0	0	0	0	7	1	2	2	0	0	0	0	1	0	0	0	0	0	0	1	0	9	2	1	3.64657534246575
807	807	53	1	2013	2	3	1	0	1	0	2	1	0	1	1	0	0	0	0	0	0	5	0	1	1	0	0	0	0	0	0	0	0	0	0	0	1	0	6	1	0	8.32602739726027
808	808	70	1	2013	1	2	1	0	1	0	0	0	0	1	0	0	0	0	1	0	0	3	1	2	2	0	0	0	1	0	0	0	0	0	0	0	1	0	10	1	0	8.3013698630137
809	809	55	1	2013	1	1	0	1	1	0	0	0	0	1	0	0	0	0	0	0	0	3	1	2	3	0	0	0	0	0	0	0	0	0	0	0	0	0	5	1	0	8.32876712328767
810	810	71	2	2013	2	3	1	0	1	0	0	0	0	1	0	0	0	0	0	0	0	5	0	1	3	0	0	0	0	1	0	0	0	0	0	0	0	0	9	1	1	7.45753424657534
811	811	61	2	2013	1	2	1	0	1	0	2	0	0	1	0	0	0	0	0	0	0	3	1	1	2	0	0	0	0	1	0	0	0	0	0	0	0	0	8	1	0	8.31506849315068
812	812	68	2	2013	2	1	1	0	0	0	0	0	1	1	0	0	0	0	0	0	0	3	1	1	3	0	0	0	1	0	0	0	0	0	0	0	0	0	11	1	0	8.33150684931507
813	813	72	1	2013	2	1	1	0	1	0	0	0	1	1	0	0	0	0	0	0	0	4	0	1	2	0	0	0	0	0	0	0	0	0	0	0	0	0	5	1	0	8.33150684931507
814	814	82	2	2013	1	1	1	0	0	0	0	0	0	1	0	0	0	0	0	0	0	5	0	2	2	0	0	0	0	0	0	0	0	0	0	0	0	0	3	2	0	8.33698630136986
815	815	78	2	2013	1	1	1	2	1	0	0	0	0	1	0	0	0	0	0	0	0	6	0	1	1	0	0	0	0	0	0	0	0	0	0	0	0	0	5	2	1	4.82191780821918
816	816	83	2	2013	1	1	1	0	1	1	0	0	1	1	0	0	0	0	0	0	0	5	1	1	3	0	0	0	0	0	0	0	0	0	0	0	0	0	10	1	0	8.33698630136986
817	817	54	1	2013	1	1	0	0	1	0	0	0	0	1	0	0	0	0	0	0	0	2	1	2	2	0	0	0	0	0	0	0	0	0	0	0	0	0	5	1	0	8.33972602739726
818	818	63	1	2013	2	1	1	0	0	0	1	0	0	1	0	0	0	0	0	0	0	3	0	2	4	0	0	0	0	0	0	0	0	0	0	0	1	0	5	1	0	8.33972602739726
819	819	71	1	2013	2	1	1	2	1	0	0	0	0	1	0	0	0	0	0	0	0	5	0	2	3	0	0	0	0	0	0	0	0	0	0	0	0	0	5	1	0	8.35068493150685
820	820	69	2	2013	2	1	1	0	0	0	0	1	1	1	0	0	0	0	0	0	0	5	1	1	4	0	0	0	0	0	0	0	0	0	0	0	1	0	6	1	1	0.378082191780822
821	821	71	1	2013	1	1	1	1	1	1	1	1	0	1	0	0	0	0	0	0	0	7	0	1	3	0	0	0	0	0	0	0	0	0	0	0	0	0	5	1	1	1.85205479452055
822	822	58	1	2013	2	1	1	0	1	0	2	0	0	1	0	0	0	0	0	0	0	2	1	2	3	0	0	0	0	1	0	0	0	0	0	0	1	0	6	1	0	8.35890410958904
823	823	80	1	2013	1	1	1	1	1	0	0	0	0	1	0	0	1	0	0	0	0	7	1	1	2	0	0	0	0	0	0	0	0	0	0	0	1	0	14	1	1	6.58082191780822
824	824	80	2	2013	2	3	1	0	1	0	0	0	1	1	0	0	0	0	0	0	0	6	1	1	2	0	0	0	0	0	0	0	0	0	0	0	1	0	13	2	0	8.37534246575343
825	825	58	1	2013	2	2	0	0	1	0	2	0	0	1	0	0	0	0	0	0	0	3	1	1	3	0	0	0	0	0	0	0	0	0	0	0	1	0	5	1	0	8.35342465753425
826	826	54	1	2013	2	3	0	0	0	0	1	0	0	1	0	0	0	0	0	0	0	3	1	2	3	0	0	0	0	0	0	0	0	0	0	0	0	0	5	1	0	8.37534246575343
827	827	57	1	2013	2	2	0	0	0	0	2	0	0	1	0	0	0	0	0	0	0	3	0	2	3	0	0	0	0	0	0	0	0	0	0	0	1	0	5	1	0	8.37808219178082
828	828	71	1	2013	2	1	1	1	1	1	1	1	1	1	1	1	0	0	0	0	0	10	1	1	2	0	1	0	0	1	0	1	0	1	0	0	1	0	29	2	1	0.780821917808219
829	829	61	1	2013	1	1	1	0	1	0	2	1	0	1	0	0	0	0	0	0	0	4	0	1	1	0	0	0	0	0	0	0	0	0	0	0	0	0	5	1	0	8.37808219178082
830	830	58	1	2013	2	2	0	0	0	0	0	0	0	1	0	0	0	0	0	0	0	3	0	2	3	0	0	0	0	0	0	0	0	0	0	0	0	0	8	1	0	8.40821917808219
831	831	77	1	2013	2	2	0	1	1	0	0	0	0	1	0	1	0	0	0	0	1	8	0	1	2	0	0	0	0	0	0	0	0	0	0	0	0	0	6	1	1	4.65479452054795
832	832	77	1	2013	1	2	1	0	1	1	0	1	0	1	1	0	0	0	0	0	0	7	1	1	3	0	0	0	0	0	0	0	0	0	0	0	0	0	6	1	0	8.3972602739726
833	833	75	2	2013	2	1	1	1	1	1	0	0	1	1	0	0	0	0	0	0	0	6	1	1	1	0	0	0	0	0	0	0	0	0	0	0	0	0	6	1	1	6.84657534246575
834	834	76	1	2013	2	1	1	0	0	0	1	0	0	1	0	0	1	0	0	0	0	5	0	1	2	0	0	0	0	0	0	0	0	0	0	0	1	0	8	1	1	6.85479452054795
835	835	79	1	2013	1	1	1	1	0	0	0	0	0	1	0	0	1	0	0	0	0	6	1	1	2	0	0	0	0	0	0	0	0	0	0	0	0	0	6	1	0	8.41095890410959
836	836	73	1	2013	2	3	0	0	1	0	0	0	0	1	0	1	0	0	0	0	0	6	1	2	3	0	0	0	0	1	0	0	0	0	0	0	1	0	8	1	0	8.39452054794521
837	837	58	1	2013	2	1	1	0	1	1	2	0	0	1	0	0	0	0	0	0	0	2	0	2	2	0	0	0	0	0	0	0	0	0	0	0	0	0	7	1	1	1.95068493150685
838	838	67	1	2013	1	2	1	0	1	1	0	0	0	1	0	0	0	0	0	0	0	4	1	1	3	0	0	0	0	1	0	0	0	0	0	0	0	0	6	1	0	8.41643835616438
839	839	61	1	2013	1	1	0	0	1	0	2	0	0	1	0	0	0	0	0	0	0	4	0	2	3	0	0	0	0	0	0	0	0	0	0	0	0	0	6	1	0	8.41643835616438
840	840	73	2	2013	1	1	1	1	1	0	0	0	0	1	0	0	0	0	0	0	0	5	1	2	2	0	0	0	0	0	0	0	0	0	0	0	1	0	8	1	0	8.41643835616438
841	841	77	1	2013	1	1	0	0	1	0	0	0	0	1	0	0	0	0	0	0	0	4	0	1	1	0	0	0	0	0	0	0	0	0	0	0	1	0	5	1	0	8.41095890410959
842	842	74	1	2013	2	3	1	0	1	0	0	0	1	1	0	0	0	0	0	0	0	5	1	1	2	0	0	0	0	0	0	0	0	0	0	0	1	0	10	1	0	8.37808219178082
843	843	64	1	2013	2	3	1	0	1	0	0	0	1	1	0	0	0	0	0	0	0	6	1	1	4	0	0	0	0	0	0	0	0	0	0	0	1	0	7	1	0	8.37808219178082
844	844	73	1	2013	1	1	1	1	1	0	0	0	1	1	0	0	0	0	0	0	0	7	1	2	3	0	0	0	0	0	0	0	0	0	0	0	1	0	12	1	0	8.42465753424658
845	845	82	1	2013	2	2	1	1	0	0	0	1	1	1	0	0	0	0	1	0	0	8	0	1	3	0	0	0	0	0	0	0	0	0	0	0	1	0	8	1	1	4.8986301369863
846	846	71	2	2013	2	3	1	0	1	1	0	0	1	1	0	0	0	0	1	0	0	5	0	2	2	0	0	0	0	1	0	0	0	0	0	0	1	0	10	1	1	1.29315068493151
847	847	73	1	2013	2	2	1	2	0	1	0	1	1	1	0	0	1	0	0	0	0	8	0	1	2	0	0	0	0	0	0	0	0	0	0	0	1	0	4	2	0	8.42739726027397
848	848	68	1	2013	1	1	1	1	0	1	1	0	0	1	0	0	0	0	0	0	0	5	1	1	2	0	0	0	0	0	0	0	0	0	0	0	0	0	6	1	0	8.43013698630137
849	849	61	1	2013	1	1	1	1	1	0	0	1	0	1	0	0	0	0	0	0	0	5	0	1	3	0	0	0	0	0	0	0	0	0	0	0	1	0	7	1	0	8.37808219178082
850	850	69	1	2013	2	1	1	0	1	1	1	0	0	1	0	0	0	0	0	0	0	4	1	1	2	0	0	0	0	0	0	0	0	0	0	0	1	0	5	2	0	8.43013698630137
851	851	59	1	2013	1	1	0	1	1	0	2	1	0	1	0	0	0	0	1	0	0	6	1	2	3	0	0	0	0	0	0	0	0	0	0	0	1	0	14	1	0	8.43013698630137
852	852	46	2	2013	2	1	1	0	1	1	0	0	0	1	0	0	0	0	0	0	0	1	0	1	1	0	0	0	0	0	0	0	0	0	0	0	0	0	5	1	0	8.43013698630137
853	853	73	1	2013	2	1	1	2	1	0	0	1	1	1	0	0	0	0	0	0	0	7	0	2	2	0	0	0	0	1	0	0	0	0	0	0	1	0	6	2	0	8.43287671232877
854	854	56	1	2013	2	1	1	0	1	0	1	0	0	1	0	0	0	0	0	0	0	2	1	2	3	0	0	0	0	0	0	0	0	0	0	0	1	0	5	1	0	8.43561643835617
855	855	58	1	2013	2	3	0	0	0	0	2	0	0	1	0	0	0	0	1	0	0	3	1	2	3	0	0	0	0	0	0	0	0	0	0	0	1	0	7	1	0	8.42465753424658
856	856	72	2	2013	2	2	1	1	1	0	0	1	1	1	1	0	1	1	1	1	0	9	1	1	3	0	0	0	0	0	0	1	0	1	0	0	1	0	33	1	0	8.42465753424658
857	857	76	1	2013	2	1	1	0	1	0	0	0	0	1	0	0	0	0	0	0	0	4	1	1	4	0	0	0	1	1	0	0	0	0	0	0	0	0	9	1	1	0.126027397260274
858	858	73	1	2013	2	1	1	0	0	0	1	0	1	1	0	0	0	0	0	0	0	4	0	1	1	0	0	0	0	0	0	0	0	0	0	0	0	0	7	1	0	8.44657534246575
859	859	71	1	2013	1	2	1	1	0	0	0	1	0	1	1	1	0	0	1	0	0	9	0	2	2	0	0	0	0	0	0	0	0	0	0	0	1	0	26	1	1	5.50684931506849
860	860	71	2	2013	2	2	1	0	1	0	0	0	0	1	0	0	0	0	0	0	0	5	0	1	2	0	0	0	0	1	0	0	0	0	0	0	0	0	12	1	0	8.44657534246575
861	861	65	1	2013	2	1	1	1	1	0	0	0	0	1	0	0	0	0	0	0	0	4	1	1	2	0	0	0	0	0	0	0	0	0	0	0	0	0	6	1	0	8.45205479452055
862	862	64	1	2013	2	3	0	0	0	1	0	0	0	1	1	0	0	1	0	0	0	5	1	1	3	0	0	0	1	0	0	0	0	0	0	0	0	0	7	1	0	8.44383561643836
863	863	78	1	2013	1	1	1	0	1	0	0	0	0	1	0	0	0	0	0	0	0	4	1	1	4	0	0	0	0	1	0	0	0	0	0	0	0	0	6	1	0	8.43561643835617
864	864	55	1	2013	2	2	0	0	1	1	2	0	0	1	0	0	0	0	0	0	0	3	1	1	4	0	0	0	0	0	0	0	0	0	0	0	0	0	6	1	0	8.42739726027397
865	865	71	1	2013	2	3	1	1	0	0	0	1	1	1	0	0	0	1	0	0	0	8	1	1	2	0	0	0	1	0	0	0	0	0	0	0	0	0	4	3	1	0.010958904109589
866	866	81	1	2013	2	2	0	0	0	0	0	0	1	1	0	0	1	0	0	0	0	6	0	1	1	0	0	0	0	0	0	0	0	0	0	0	0	0	6	1	0	8.46301369863014
867	867	66	1	2013	2	2	1	1	1	1	1	1	0	1	0	0	0	0	0	0	0	6	0	2	2	0	0	0	0	0	0	0	0	0	0	0	0	0	17	2	0	8.46301369863014
868	868	71	1	2013	1	1	0	0	1	0	0	0	0	1	0	0	0	0	0	0	0	4	1	1	2	0	0	0	0	0	0	0	0	0	0	0	0	0	7	1	0	8.45479452054795
869	869	61	1	2013	1	1	1	0	1	0	1	1	0	1	0	0	0	0	0	0	0	5	1	1	2	0	0	0	0	0	0	0	0	0	0	0	0	0	6	1	1	6.18630136986301
870	870	52	1	2013	2	2	0	0	1	0	2	0	0	1	0	0	0	0	0	0	0	2	0	2	2	0	0	0	0	0	0	0	0	0	0	0	0	0	5	1	0	8.44383561643836
871	871	55	1	2013	2	1	1	0	1	1	2	0	0	1	0	0	0	0	0	0	0	2	0	2	2	0	0	0	0	0	0	0	0	0	0	0	0	0	5	1	0	8.46849315068493
872	872	64	1	2013	2	1	1	1	1	0	0	0	0	1	0	0	0	0	0	0	0	4	1	2	3	0	0	0	0	0	0	0	0	0	0	0	0	0	6	1	0	8.46849315068493
873	873	78	2	2013	2	2	1	2	1	1	0	1	0	1	0	1	0	0	0	0	0	8	1	1	2	0	0	0	0	0	0	0	0	0	0	0	0	0	7	1	1	5.2027397260274
874	874	77	2	2013	1	1	1	1	0	0	0	1	1	1	0	0	0	0	0	0	0	6	0	2	2	0	0	0	0	0	0	0	0	0	0	0	0	0	11	1	1	7.21643835616438
875	875	61	1	2013	2	1	0	0	0	0	2	0	0	1	0	1	0	0	0	0	0	5	1	1	1	0	0	0	0	0	0	0	0	0	0	0	0	0	5	1	0	8.47123287671233
876	876	75	1	2013	2	2	1	1	1	1	0	0	1	1	0	0	0	1	0	0	0	6	0	1	3	0	0	0	0	1	0	0	0	0	0	0	0	0	8	1	0	8.45479452054795
877	877	68	1	2013	2	1	1	1	0	1	0	1	1	1	0	0	1	0	0	0	0	6	1	1	3	0	0	0	0	0	0	0	0	0	0	0	1	0	9	1	1	3.6027397260274
878	878	64	2	2013	1	2	1	2	1	1	0	1	1	1	1	0	1	0	1	0	0	9	1	2	4	0	0	0	0	1	0	0	0	0	0	0	1	1	82	3	1	0.224657534246575
879	879	72	1	2013	2	2	1	0	1	0	0	0	1	1	0	0	0	0	0	0	0	6	0	2	2	0	0	0	0	1	0	0	0	0	0	0	0	0	7	1	1	8.13150684931507
880	880	60	1	2013	2	1	0	0	1	0	2	0	1	1	0	0	0	0	0	0	0	2	1	2	2	0	0	0	0	0	0	0	0	0	0	0	0	0	11	1	1	3.84383561643836
881	881	50	1	2013	2	3	0	0	1	0	2	0	1	1	0	0	0	0	0	0	0	2	0	1	1	0	0	0	0	0	0	0	0	0	0	0	0	0	5	1	1	7.12328767123288
882	882	48	1	2013	1	1	1	0	1	0	2	0	0	1	0	0	0	0	0	0	0	2	0	1	4	0	0	0	0	0	0	0	0	0	0	0	0	0	5	1	0	8.48767123287671
883	883	65	1	2013	1	1	1	1	1	0	1	0	0	1	1	0	0	0	1	0	0	6	0	2	2	0	0	0	0	0	0	0	0	0	0	0	1	0	5	1	0	8.48219178082192
884	884	52	1	2013	1	1	1	0	1	0	0	0	0	1	0	0	0	0	0	0	0	2	0	2	2	0	0	0	0	0	0	0	0	0	0	0	1	0	6	1	0	8.49041095890411
885	885	57	1	2013	1	3	1	0	1	0	0	1	0	1	0	0	0	0	0	0	0	4	1	2	3	0	0	0	0	0	0	0	0	0	0	0	0	0	7	1	0	8.48493150684932
886	886	56	1	2013	2	2	1	1	1	1	1	0	0	1	0	0	0	0	0	0	0	4	0	2	3	0	0	0	0	0	0	0	0	0	0	0	0	0	5	1	0	8.47397260273973
887	887	64	1	2013	1	1	1	0	1	0	1	1	1	1	0	0	0	0	0	0	0	5	0	2	3	0	0	0	0	1	0	0	0	0	0	0	1	0	6	1	0	8.49041095890411
888	888	72	1	2013	2	3	0	0	1	0	2	0	0	1	0	1	0	0	0	0	0	6	1	1	4	0	0	0	0	1	0	0	0	0	0	1	0	0	14	1	1	5.47123287671233
889	889	50	1	2013	1	1	1	0	1	0	2	0	0	1	1	0	0	1	0	0	0	3	0	2	2	0	0	0	0	0	0	0	0	0	0	0	0	0	10	1	0	8.49315068493151
890	890	76	1	2013	2	1	1	0	0	1	0	0	0	1	0	1	0	0	0	0	0	6	0	2	2	0	0	0	0	1	0	0	0	0	0	0	0	0	8	1	1	5.04657534246575
891	891	56	1	2013	1	1	1	0	1	0	0	1	0	1	0	0	0	0	0	0	0	4	0	1	2	0	0	0	0	0	0	0	0	0	0	0	0	0	5	1	0	8.5041095890411
892	892	57	1	2013	2	1	1	1	1	1	1	0	1	1	0	0	0	0	0	0	0	5	1	2	4	0	0	0	1	1	0	0	0	0	1	0	0	0	16	1	0	8.50684931506849
893	893	79	1	2013	2	2	1	0	0	1	1	0	0	1	0	1	0	0	0	0	0	6	1	1	3	0	0	0	0	0	0	0	0	0	0	0	1	0	9	1	1	5.0958904109589
894	894	72	2	2013	1	1	1	0	1	0	0	0	1	1	0	0	0	0	0	0	0	4	0	1	2	0	0	0	0	0	0	0	0	0	0	0	0	0	5	1	0	8.52328767123288
895	895	65	1	2013	2	2	0	1	0	0	0	1	0	1	0	0	0	0	0	0	0	6	0	1	1	0	0	0	0	0	0	0	0	0	0	0	0	0	6	1	1	1.18082191780822
896	896	74	1	2013	1	1	1	0	1	0	0	1	1	1	0	0	0	0	0	0	0	5	1	1	3	0	0	0	0	0	0	0	0	0	0	0	0	0	6	1	0	8.52602739726027
897	897	64	1	2013	2	1	0	0	0	0	2	1	0	1	1	1	0	0	0	0	1	9	1	1	2	0	0	0	0	0	0	0	0	0	0	0	0	0	14	1	0	8.52876712328767
898	898	69	1	2013	2	2	1	0	1	1	1	0	0	1	0	0	0	0	0	0	0	4	0	2	3	0	0	0	0	1	0	0	0	0	0	0	1	0	11	1	0	8.53150684931507
899	899	75	2	2013	2	2	1	2	1	0	0	1	0	1	1	0	1	0	0	0	0	10	1	1	3	0	0	1	1	1	0	0	0	0	0	0	0	0	8	3	1	0.0219178082191781
900	900	57	1	2013	2	3	1	1	0	1	2	0	0	1	0	1	0	0	0	0	0	6	0	2	2	0	0	0	0	0	0	0	0	0	0	0	1	0	12	1	1	6.3013698630137
901	901	61	1	2013	2	1	1	0	1	0	0	0	0	1	0	0	0	0	0	0	0	3	0	1	1	0	0	0	0	0	0	0	0	0	0	0	1	0	6	1	0	8.53972602739726
902	902	64	1	2013	2	2	1	0	1	0	1	1	1	1	0	0	0	0	0	0	0	4	0	2	3	0	0	0	0	0	0	0	0	0	0	0	0	0	13	1	0	8.54520547945205
903	903	48	1	2013	2	2	1	1	1	0	0	1	1	1	0	0	0	0	0	0	0	4	0	1	3	0	0	0	0	0	0	0	0	0	0	0	0	0	7	1	1	0.6
904	904	56	1	2013	2	2	1	0	1	1	0	1	0	1	0	0	0	0	0	0	0	4	0	2	3	0	0	0	0	0	0	0	0	0	0	0	0	0	6	1	0	8.54246575342466
905	905	80	2	2013	2	1	1	1	1	1	0	0	0	1	0	0	0	0	0	0	0	6	1	1	3	0	0	0	0	0	0	0	0	0	0	0	0	0	6	1	0	8.54520547945205
906	906	54	1	2013	2	1	0	1	1	0	0	1	1	1	0	0	0	0	0	0	0	4	0	2	2	0	0	0	0	0	0	0	0	0	0	0	0	0	6	1	0	8.54520547945205
907	907	57	1	2013	2	2	1	2	1	0	2	0	1	1	0	0	0	0	0	0	0	6	0	2	2	0	0	0	0	0	0	0	0	0	0	0	0	0	6	1	1	0.912328767123288
908	908	58	1	2013	2	3	1	0	1	0	0	1	1	1	0	0	0	0	0	0	0	4	1	1	3	0	0	0	0	0	0	0	0	0	0	0	0	0	7	1	0	8.54794520547945
909	909	59	1	2013	2	1	1	0	1	0	0	0	0	1	0	0	1	0	0	0	0	4	1	1	3	0	0	0	0	0	0	0	0	0	0	0	1	0	13	1	0	8.48219178082192
910	910	65	1	2013	2	2	1	1	1	0	2	0	0	1	0	0	0	0	0	0	0	5	0	2	2	0	0	0	0	0	0	0	0	0	0	0	0	0	6	1	0	8.55890410958904
911	911	80	1	2013	2	2	0	0	0	0	1	0	1	1	0	0	0	0	0	0	1	7	0	2	2	0	0	0	0	0	0	0	0	0	0	0	1	0	6	1	1	6.12328767123288
912	912	53	1	2013	2	2	1	0	1	1	0	0	0	1	0	0	0	0	0	0	0	3	1	1	2	0	0	0	0	0	0	0	0	0	0	0	0	0	7	1	1	8.17260273972603
913	913	59	1	2013	2	2	1	0	1	0	1	0	0	1	0	0	0	0	0	0	0	3	1	1	2	0	0	0	0	0	0	0	0	0	0	0	0	0	6	1	0	8.56712328767123
914	914	73	1	2013	2	3	1	0	1	0	0	0	1	1	0	0	0	0	0	0	0	6	1	1	4	0	0	0	0	0	0	0	0	0	0	1	1	0	8	1	0	8.56438356164383
915	915	71	1	2013	1	1	1	1	1	1	0	1	1	1	0	0	0	0	0	0	0	6	1	1	3	0	0	0	0	0	0	0	0	0	0	0	0	0	6	1	0	8.56712328767123
916	916	65	2	2013	2	2	1	2	1	0	0	0	1	1	0	0	0	0	0	0	0	5	0	2	3	0	0	0	0	1	0	0	0	0	0	0	0	0	7	1	0	8.56986301369863
917	917	77	2	2013	2	3	1	1	0	0	0	0	0	1	0	0	0	0	0	0	0	6	1	1	2	0	0	0	0	0	0	0	0	0	0	0	1	0	6	1	0	8.57808219178082
918	918	82	1	2013	2	2	1	1	0	1	1	0	1	1	0	0	0	0	1	0	0	9	0	2	2	0	0	0	0	0	0	0	0	0	0	0	0	0	24	2	1	1.88493150684932
919	919	56	1	2013	1	1	1	1	1	0	2	0	0	1	0	0	0	0	0	0	0	3	1	1	2	0	0	0	0	0	0	0	0	0	0	0	0	0	5	1	1	2.36712328767123
920	920	59	1	2013	2	2	0	0	0	0	2	0	0	1	0	1	0	0	0	0	1	5	0	2	3	0	0	0	0	1	0	0	0	0	0	0	0	0	6	1	1	5.81095890410959
921	921	80	2	2013	2	1	1	1	1	0	0	0	0	1	0	0	0	0	0	0	0	6	1	1	2	0	0	0	0	0	0	0	0	0	0	0	0	0	7	1	1	7.78082191780822
922	922	79	1	2013	2	1	0	0	0	0	1	0	1	1	0	0	0	0	0	0	0	4	0	1	2	0	0	0	0	0	0	0	0	0	0	0	0	0	8	1	1	2
923	923	69	2	2013	2	2	1	0	1	0	0	1	0	1	0	1	0	0	0	0	1	7	0	2	2	0	0	0	0	1	0	0	0	0	0	0	1	0	6	1	1	5.26301369863014
924	924	60	1	2013	1	2	1	1	0	0	1	0	0	1	0	0	0	0	0	0	0	4	1	1	3	0	0	0	0	0	0	0	0	0	0	0	1	0	6	1	0	8.58904109589041
925	925	74	2	2013	1	2	1	1	1	0	0	0	0	1	0	0	0	0	0	0	0	5	1	1	2	0	0	0	0	1	0	0	0	0	0	0	0	0	7	1	0	8.54794520547945
926	926	75	1	2013	1	1	1	1	1	0	1	0	0	1	0	0	0	0	0	0	0	6	0	2	2	0	0	0	0	0	0	0	0	0	0	0	0	0	6	1	0	8.5972602739726
927	927	73	1	2013	2	3	1	1	1	0	0	0	0	1	0	0	0	0	0	0	0	6	0	2	4	0	0	0	0	0	0	0	0	0	0	0	0	0	6	1	0	8.58904109589041
928	928	77	1	2013	2	1	1	2	1	0	0	1	0	1	0	0	0	0	0	0	0	6	0	2	2	0	0	0	0	0	0	0	0	0	0	0	0	0	9	1	1	5.72602739726027
929	929	58	1	2013	1	2	1	0	1	0	0	0	1	1	0	1	0	0	0	0	0	4	0	2	4	0	0	0	0	0	0	0	0	0	0	0	1	0	6	1	0	8.6
930	930	46	1	2013	1	1	0	0	1	1	1	0	0	1	0	0	0	0	0	0	0	1	1	2	3	0	0	0	0	0	0	0	0	0	0	0	1	0	6	1	0	8.6
931	931	64	1	2013	2	2	1	2	1	1	0	0	1	1	1	0	1	0	0	0	0	8	0	2	2	0	0	0	0	0	0	0	0	0	0	0	1	0	7	1	1	6.84109589041096
932	932	60	1	2013	1	1	1	1	1	0	1	0	0	1	0	0	0	1	0	0	0	3	0	2	2	0	0	0	0	0	0	0	0	0	0	0	0	0	6	1	0	8.6027397260274
933	933	67	2	2013	1	2	1	0	1	0	0	1	0	1	0	0	0	0	0	0	0	4	1	1	2	0	0	0	0	0	0	0	0	0	0	0	1	0	8	1	0	8.58356164383562
934	934	50	1	2013	2	2	0	0	1	1	0	0	0	1	0	0	0	0	0	0	0	1	0	2	4	0	0	0	0	0	0	0	0	0	0	0	1	0	5	1	0	8.58356164383562
935	935	61	1	2013	2	1	1	0	1	0	1	0	0	1	0	0	0	0	0	0	0	4	0	2	3	0	0	0	0	0	0	0	0	0	0	0	0	0	6	1	0	8.60821917808219
936	936	80	1	2013	2	2	1	1	1	0	1	0	0	1	1	0	2	0	1	0	0	9	1	1	3	0	0	0	0	0	0	0	0	0	0	0	1	0	22	1	0	8.49041095890411
937	937	69	1	2013	2	2	1	1	1	1	2	1	1	1	1	1	0	0	0	0	0	9	1	1	3	0	0	0	0	1	0	0	0	0	0	0	1	0	7	1	1	8.16986301369863
938	938	62	1	2013	2	2	0	0	0	1	2	0	0	1	0	0	0	0	0	0	0	4	0	1	2	0	0	0	0	0	0	0	0	0	0	0	0	0	6	1	0	8.55068493150685
939	939	46	1	2013	2	2	1	2	0	0	2	1	0	1	1	1	1	1	1	1	0	8	0	2	2	0	0	0	0	0	0	0	0	0	0	0	1	0	13	1	1	1.7013698630137
940	940	72	2	2013	2	2	1	2	1	1	0	1	0	1	1	1	0	0	0	0	0	9	1	1	3	0	0	0	0	0	0	0	0	0	0	0	1	0	7	2	0	8.58904109589041
941	941	72	1	2013	1	1	1	0	1	0	1	0	0	1	0	0	0	0	0	0	0	5	1	1	3	0	0	0	0	0	0	0	0	0	0	0	1	0	6	1	0	8.61643835616438
942	942	45	1	2013	2	2	0	0	1	0	2	0	0	1	0	0	0	0	0	0	0	2	0	1	1	0	0	0	0	0	0	0	0	0	0	0	0	0	7	1	0	8.61643835616438
943	943	72	1	2013	2	1	0	0	1	0	0	0	1	1	0	0	0	0	0	0	0	4	0	1	2	0	0	0	0	0	0	0	0	0	0	0	0	0	5	1	0	8.61917808219178
944	944	77	1	2013	2	2	1	0	1	1	0	0	0	1	0	0	0	0	0	0	0	5	0	1	1	0	0	0	0	0	0	0	0	0	0	0	1	0	10	1	0	8.60821917808219
945	945	45	1	2013	2	3	0	0	0	0	2	0	0	1	0	0	0	0	0	0	0	2	0	1	2	0	0	0	0	0	0	0	0	0	0	0	1	0	5	1	0	8.58630136986301
946	946	72	1	2013	2	2	1	1	1	1	0	0	0	1	0	0	0	0	0	0	0	6	1	1	2	0	0	0	0	0	0	0	0	0	0	0	1	0	12	1	1	6.31506849315068
947	947	70	1	2013	1	2	1	1	1	0	0	0	0	1	1	0	0	0	0	0	0	5	1	2	2	0	0	0	0	0	0	0	0	0	0	0	1	0	9	1	0	8.62191780821918
948	948	61	1	2013	2	3	1	0	1	0	2	0	1	1	1	0	0	0	0	0	0	6	1	1	2	0	0	0	0	1	0	0	0	0	0	1	1	0	6	1	0	8.60547945205479
949	949	73	1	2013	2	1	0	1	1	0	1	0	0	1	0	0	0	0	0	0	1	6	0	2	2	0	0	0	0	0	0	0	0	0	0	0	0	0	6	1	0	8.62191780821918
950	950	64	1	2012	1	1	1	1	1	1	2	0	1	1	0	0	0	0	0	0	0	4	1	2	3	0	0	0	0	1	0	0	0	0	0	0	1	0	7	1	0	8.63835616438356
951	951	64	1	2012	1	1	1	2	1	0	0	0	1	1	0	0	1	1	0	0	0	7	0	1	1	0	0	1	1	0	0	1	1	1	0	0	1	0	56	3	1	0.153424657534247
952	952	53	1	2012	1	1	0	0	1	1	0	0	0	1	0	0	0	0	0	0	0	3	0	1	1	0	0	0	0	0	0	0	0	0	0	0	0	0	5	1	0	8.65479452054795
953	953	47	1	2012	2	2	1	1	1	1	0	0	1	1	0	0	0	0	0	0	0	3	1	2	2	0	0	0	0	0	0	0	0	0	0	0	0	0	7	1	0	8.63835616438356
954	954	68	1	2012	2	1	1	1	1	0	0	0	0	1	0	0	0	0	0	0	0	4	0	1	2	0	0	0	0	0	0	0	0	0	0	0	0	0	7	1	0	8.65753424657534
955	955	71	1	2012	2	1	1	0	1	0	1	1	0	1	0	0	0	0	1	0	0	6	1	1	4	0	1	0	0	1	0	0	0	0	0	0	1	0	16	2	1	6.60821917808219
956	956	65	2	2012	2	1	1	1	1	0	0	0	0	1	0	0	0	0	0	0	0	4	0	2	2	0	0	0	0	0	0	0	0	0	0	0	0	0	9	1	0	8.65753424657534
957	957	64	1	2013	2	2	1	2	1	0	0	0	1	1	0	0	2	0	1	0	0	6	0	1	2	0	0	0	0	0	0	0	0	0	0	0	1	0	15	1	0	8.62191780821918
958	958	60	1	2012	2	1	1	2	1	1	0	0	0	1	0	0	0	0	0	0	0	3	1	1	3	0	0	0	0	0	0	0	0	0	0	0	0	0	5	1	0	8.66575342465753
959	959	59	1	2012	2	1	1	1	1	0	2	0	0	1	0	0	0	0	0	0	0	4	1	2	2	0	0	0	0	0	0	0	0	0	0	0	1	0	5	1	1	1.73150684931507
960	960	57	1	2012	2	2	1	0	1	0	0	1	1	1	0	0	0	0	0	0	0	4	0	2	2	0	0	0	0	0	0	0	0	0	0	0	0	0	7	1	0	8.66575342465753
961	961	62	2	2012	1	2	1	1	1	1	0	0	1	1	0	0	0	0	0	0	0	4	1	1	2	0	0	0	0	0	0	0	0	0	0	0	0	0	7	1	0	8.66575342465753
962	962	69	2	2012	2	1	1	1	1	1	0	0	0	1	0	0	0	0	0	0	0	5	0	1	1	0	0	0	0	0	0	0	0	0	0	0	0	0	5	1	0	8.67123287671233
963	963	76	2	2012	2	2	1	1	1	0	0	0	1	1	0	0	1	0	1	0	0	8	0	1	2	0	0	0	0	1	0	0	0	0	0	0	1	0	15	1	1	7.64383561643836
964	964	68	1	2012	1	1	1	0	1	0	1	0	0	1	0	0	0	0	0	0	0	4	1	1	2	0	0	0	0	0	0	0	0	0	0	0	0	0	5	1	1	6.94520547945205
965	965	64	1	2012	2	3	1	1	1	0	0	0	0	1	0	0	0	0	0	0	0	5	0	2	3	0	0	0	0	0	0	0	0	0	0	0	1	0	15	1	0	8.66301369863014
966	966	76	2	2012	2	2	1	1	1	1	0	1	1	1	0	0	0	0	0	0	0	7	1	1	4	0	0	0	0	1	0	0	0	0	0	0	0	0	12	1	0	8.67945205479452
967	967	54	1	2012	2	2	1	0	1	0	2	0	0	1	0	0	0	0	0	0	0	3	1	2	3	0	0	0	0	1	0	0	0	0	0	0	0	0	6	1	0	8.68219178082192
968	968	37	1	2012	2	2	1	0	1	1	2	0	0	1	0	0	0	0	0	0	0	1	0	2	2	0	0	0	0	0	0	0	0	0	0	0	1	0	5	1	0	8.68493150684932
969	969	44	1	2012	2	2	1	1	1	0	0	0	0	1	0	0	0	0	0	0	0	3	1	2	2	0	0	0	0	0	0	0	0	0	0	0	1	0	6	1	0	8.68493150684932
970	970	60	2	2012	2	1	1	0	1	0	0	0	0	1	0	0	0	0	0	0	0	2	0	1	1	0	0	0	0	0	0	0	0	0	0	0	0	0	5	1	0	8.69041095890411
971	971	78	1	2012	2	1	1	1	0	0	0	0	0	1	0	0	0	0	0	0	0	6	0	1	2	0	0	0	1	1	0	0	0	0	0	0	0	0	46	1	1	0.558904109589041
972	972	75	1	2012	1	1	1	0	1	1	1	1	0	1	0	0	0	0	1	1	0	7	0	1	1	0	0	0	0	0	0	0	0	0	0	0	1	0	36	1	1	3.66849315068493
973	973	63	2	2012	1	1	1	0	1	1	0	0	0	1	0	0	0	0	0	0	0	3	0	2	2	0	0	0	0	0	0	0	0	0	0	0	0	0	6	1	0	8.6958904109589
974	974	55	2	2012	2	2	0	0	1	1	0	0	0	1	0	0	0	0	0	0	0	3	0	1	2	0	0	0	0	0	0	0	0	0	0	0	1	0	6	1	0	8.68493150684932
975	975	58	1	2012	2	1	1	0	1	0	0	0	0	1	0	0	0	0	0	0	0	2	1	2	3	0	0	0	0	0	0	0	0	0	0	0	0	0	5	1	0	8.6958904109589
976	976	45	1	2012	1	1	0	0	1	0	2	0	0	1	0	1	0	0	0	0	0	2	1	2	2	0	0	0	0	0	0	0	0	0	0	0	0	0	6	1	0	8.6986301369863
977	977	60	1	2012	2	3	0	0	1	0	0	0	0	1	0	0	0	1	0	0	0	5	0	1	3	0	0	0	0	0	0	0	0	0	0	0	0	0	14	1	0	8.67671232876712
978	978	54	1	2012	2	1	1	0	1	0	1	1	0	1	0	0	0	0	0	0	0	3	0	2	2	0	0	0	0	0	0	0	0	0	0	0	0	0	6	1	0	8.7041095890411
979	979	68	1	2012	2	2	1	1	0	1	0	1	0	1	0	0	0	0	0	0	0	6	0	2	2	0	0	0	0	0	0	0	0	0	0	0	0	0	5	1	0	8.69315068493151
980	980	43	1	2012	2	1	0	1	0	0	0	0	0	1	0	0	0	0	0	0	0	2	1	2	2	0	0	0	0	0	0	0	0	0	0	0	0	0	7	1	0	8.7041095890411
981	981	70	1	2012	2	2	1	0	1	0	1	1	0	1	0	0	1	0	0	1	0	5	0	1	2	0	0	0	0	0	0	0	0	0	0	0	0	0	5	1	1	1.81369863013699
982	982	75	1	2012	1	1	1	0	1	0	0	0	0	1	0	0	0	0	0	0	0	4	1	2	3	0	0	0	0	0	0	0	0	0	0	0	0	0	6	1	0	8.7041095890411
983	983	65	1	2012	1	1	1	1	1	0	0	0	1	1	0	0	0	0	0	0	0	6	1	1	3	0	0	0	0	0	0	0	0	0	0	0	1	0	5	1	0	8.70958904109589
984	984	56	1	2012	1	1	1	1	1	0	1	0	1	1	0	1	0	0	0	0	0	5	1	1	2	0	0	0	0	0	0	0	0	0	0	0	1	0	5	1	1	0.273972602739726
985	985	80	1	2012	2	2	1	0	1	0	1	0	0	1	0	0	0	1	0	0	1	7	0	1	2	0	0	0	0	1	0	0	0	0	0	0	0	0	11	1	1	3.43287671232877
986	986	62	1	2012	2	1	1	0	1	0	2	0	0	1	0	0	0	0	0	0	0	3	0	2	2	0	0	0	0	0	0	0	0	0	0	0	1	0	6	1	0	8.71232876712329
987	987	57	1	2012	2	1	0	0	0	0	1	1	1	1	0	0	0	0	0	0	0	3	0	2	4	0	0	0	0	0	0	0	0	0	0	0	0	0	5	1	0	8.71780821917808
988	988	71	1	2012	1	1	1	0	1	1	0	0	0	1	0	0	0	0	0	0	0	4	0	1	3	0	0	0	0	1	0	0	0	0	0	0	0	0	6	1	0	8.7013698630137
989	989	78	1	2012	1	1	1	0	1	1	0	0	0	1	0	0	0	0	0	0	0	5	0	1	1	0	0	0	0	0	0	1	0	0	0	0	1	0	8	2	1	7.0027397260274
990	990	80	1	2012	2	2	1	0	0	0	0	0	1	1	0	0	0	0	0	0	0	5	0	1	3	0	0	0	0	1	0	0	0	0	0	0	1	0	8	1	1	3.15890410958904
991	991	73	1	2012	2	2	0	0	0	0	0	0	0	1	0	0	0	0	0	0	0	5	1	1	4	0	0	0	0	1	0	0	0	0	0	0	0	0	10	1	0	8.72054794520548
992	992	63	1	2012	1	1	0	0	1	0	0	0	0	1	0	0	0	0	0	0	0	3	0	1	2	0	0	0	0	0	0	0	0	0	0	0	0	0	5	1	0	8.73150684931507
993	993	49	1	2012	1	1	1	0	1	0	2	0	0	1	0	0	0	0	0	0	0	2	1	2	4	0	0	0	0	0	0	0	0	0	0	0	0	0	7	1	0	8.72054794520548
994	994	56	1	2012	1	3	0	0	1	0	0	0	0	1	0	0	0	0	0	0	0	3	0	1	1	0	0	0	0	0	0	0	0	0	0	0	0	0	6	1	0	8.72328767123288
995	995	56	1	2012	1	1	1	0	1	0	0	0	0	1	0	0	0	0	0	0	0	2	0	2	3	0	0	0	0	0	0	0	0	0	0	0	0	0	6	1	0	8.72328767123288
996	996	60	1	2012	2	2	1	1	1	1	1	0	0	1	0	0	0	0	0	0	0	4	1	1	3	0	0	0	1	0	0	0	0	0	0	0	1	0	7	1	0	8.72328767123288
997	997	65	1	2012	2	2	0	0	0	0	0	0	0	1	0	0	0	0	0	0	0	3	0	1	1	0	0	0	0	0	0	0	0	0	0	0	0	0	5	1	0	8.73698630136986
998	998	49	1	2012	2	1	0	0	1	0	2	0	0	1	0	0	0	0	0	0	0	1	1	1	3	0	0	0	0	0	0	0	0	0	0	0	0	0	5	1	0	8.73424657534247
999	999	61	2	2012	2	2	1	2	1	1	0	0	0	1	0	0	0	0	0	0	0	5	1	1	3	0	0	0	0	0	0	0	0	0	0	0	1	0	12	1	0	8.73698630136986
1000	1000	80	1	2012	2	3	0	0	0	0	0	0	0	1	0	0	0	0	0	0	0	5	0	2	2	0	0	0	0	0	0	0	0	0	0	0	1	0	7	1	0	8.73698630136986
1001	1001	50	1	2012	2	1	1	1	1	1	0	0	0	1	0	0	0	0	0	0	0	2	0	2	2	0	0	0	0	0	0	0	0	0	0	0	0	0	7	1	0	8.73972602739726
1002	1002	50	1	2012	2	2	1	0	1	0	2	0	0	1	0	0	0	0	0	0	0	2	1	2	3	0	0	0	0	0	0	0	0	0	0	1	1	0	7	1	0	8.71780821917808
1003	1003	74	1	2012	2	1	0	0	0	0	0	0	0	1	0	0	0	0	0	0	0	4	1	1	3	0	0	0	0	0	0	0	0	0	0	1	1	0	12	1	1	7.59452054794521
1004	1004	77	1	2012	2	1	0	1	1	0	0	1	0	1	0	0	0	0	0	0	0	7	0	1	2	0	0	0	0	0	0	0	0	0	0	0	0	0	10	1	1	7.61917808219178
1005	1005	54	1	2012	2	3	1	0	1	1	2	0	0	1	0	0	0	0	0	0	0	3	1	1	3	0	0	0	0	0	0	0	0	0	0	0	0	0	6	1	0	8.74246575342466
1006	1006	69	1	2012	2	3	1	1	1	0	0	0	0	1	0	0	0	0	0	0	0	5	1	1	4	0	0	0	0	0	0	0	0	0	0	0	1	0	12	1	0	8.6986301369863
1007	1007	65	1	2012	2	1	1	0	0	1	0	0	0	1	0	0	0	0	0	0	0	3	0	2	2	0	0	0	0	0	0	0	0	0	0	0	0	0	5	1	0	8.76164383561644
1008	1008	67	2	2012	1	1	1	1	1	1	0	0	0	1	0	0	1	0	0	0	0	6	1	1	3	0	0	0	0	0	0	0	0	0	0	0	1	0	7	1	0	8.75890410958904
1009	1009	46	1	2012	1	1	1	1	1	1	0	0	0	1	0	0	0	0	0	0	0	2	0	2	2	0	0	0	0	0	0	0	0	0	0	0	0	0	6	1	0	8.75890410958904
1010	1010	78	1	2012	2	1	1	0	1	0	0	0	1	1	0	0	0	0	0	0	1	6	1	1	1	0	0	0	0	0	0	0	0	0	0	0	0	0	9	1	1	0.301369863013699
1011	1011	68	1	2012	2	2	1	1	0	0	1	0	0	1	0	0	0	0	0	0	0	5	1	1	2	0	0	0	0	1	0	0	0	0	0	0	1	0	7	1	0	8.75342465753425
1012	1012	58	1	2012	2	2	0	0	1	0	0	0	0	1	0	0	0	0	0	0	0	2	0	1	2	0	0	0	0	0	0	0	0	0	0	0	1	0	5	1	0	8.76712328767123
1013	1013	69	1	2012	1	1	1	0	1	0	1	0	1	1	0	0	0	0	0	0	0	3	1	1	3	0	0	0	0	1	0	0	0	0	0	0	0	0	9	1	0	8.76164383561644
1014	1014	69	1	2012	1	1	1	1	1	0	0	1	0	1	0	0	0	0	0	0	0	7	0	2	2	0	0	0	0	0	0	0	0	0	0	0	0	0	7	1	0	8.76986301369863
1015	1015	65	1	2012	1	1	1	0	1	1	2	0	1	1	0	1	0	0	0	0	0	4	0	2	3	0	0	0	0	0	0	0	0	0	0	0	1	0	7	1	0	8.77260273972603
1016	1016	54	1	2012	2	1	1	0	1	1	1	0	0	1	0	0	0	0	0	0	0	2	1	2	3	0	0	0	0	0	0	0	0	0	0	0	1	0	7	1	1	6.95342465753425
1017	1017	68	1	2012	2	2	1	0	0	0	1	1	1	1	0	0	0	0	0	0	0	5	0	1	2	0	0	0	0	1	0	0	0	0	0	0	1	0	7	1	0	8.77260273972603
1018	1018	52	1	2012	1	1	1	1	1	1	0	1	1	1	0	0	0	0	0	0	0	5	0	2	3	0	0	0	0	1	0	0	0	0	0	0	0	0	6	1	0	8.77534246575343
1019	1019	58	1	2012	2	1	0	0	0	0	1	0	0	1	0	1	0	0	0	0	0	3	1	1	2	0	0	0	0	0	0	0	0	0	0	0	0	0	5	1	0	8.77534246575343
1020	1020	76	1	2012	1	1	1	1	0	0	1	0	0	1	0	0	0	0	0	0	0	5	1	1	3	0	0	0	0	0	0	0	0	0	0	0	1	0	6	1	0	8.77534246575343
1021	1021	55	2	2012	2	2	1	0	1	1	0	0	0	1	1	0	1	0	0	0	0	5	0	2	2	0	0	0	0	0	0	0	0	0	0	0	1	0	5	1	0	8.75342465753425
1022	1022	52	1	2012	2	2	0	1	1	0	2	0	0	1	0	0	0	0	0	0	0	4	0	2	3	0	0	0	0	0	0	0	0	0	0	0	0	0	6	1	0	8.76164383561644
1023	1023	78	2	2012	2	1	1	1	1	0	0	0	1	1	0	0	0	0	0	0	0	6	0	1	2	0	0	0	0	0	0	0	0	0	0	0	1	0	6	1	1	8.26575342465753
1024	1024	56	1	2012	2	2	1	0	0	1	0	0	0	1	0	0	0	0	0	0	0	2	0	2	2	0	0	0	0	0	0	0	0	0	0	0	0	0	9	1	0	8.78904109589041
1025	1025	85	1	2012	1	1	0	0	1	0	0	0	0	1	0	0	0	0	0	0	0	5	0	1	1	0	0	0	0	1	0	0	0	0	0	0	1	0	9	1	0	8.78630136986301
1026	1026	68	1	2012	1	1	1	0	1	0	1	1	1	1	0	0	0	0	0	0	0	5	1	1	2	0	0	0	0	0	0	0	0	0	0	0	1	0	8	1	0	8.79452054794521
1027	1027	55	1	2012	2	1	1	0	1	0	0	0	0	1	0	0	0	0	0	0	0	3	0	1	4	0	0	0	0	0	0	0	0	0	0	0	0	0	5	1	0	8.8
1028	1028	53	1	2012	2	2	0	0	0	0	1	0	0	1	0	0	0	0	0	0	0	2	1	2	2	0	0	0	0	0	0	0	0	0	0	0	0	0	6	1	0	8.7972602739726
1029	1029	63	1	2012	2	2	1	2	1	0	1	1	0	1	0	0	0	0	0	0	0	6	1	1	3	0	0	0	0	0	0	0	0	0	0	0	1	0	10	1	0	8.8
1030	1030	77	2	2012	1	1	1	1	1	1	0	0	0	1	0	0	0	1	0	0	0	6	1	1	1	0	0	0	0	0	0	0	0	0	0	0	1	0	9	1	0	8.80547945205479
1031	1031	70	2	2012	1	1	1	0	1	0	0	1	0	1	0	0	0	0	0	0	0	5	0	1	2	0	0	0	0	0	0	0	0	0	0	0	1	0	6	1	0	8.80547945205479
1032	1032	56	1	2012	2	1	1	1	1	1	0	0	0	1	0	0	0	0	0	0	0	3	0	2	2	0	0	0	0	0	0	0	0	0	0	0	0	0	6	1	0	8.80821917808219
1033	1033	72	1	2012	2	2	1	1	0	0	1	1	1	1	0	0	0	0	1	0	0	8	0	1	2	0	0	0	0	0	0	0	0	0	0	0	1	0	13	1	1	5.84383561643836
1034	1034	60	1	2012	2	1	1	1	1	0	0	1	1	1	0	0	0	0	0	0	0	4	1	1	3	0	0	0	0	0	0	0	0	0	0	0	0	0	6	1	0	8.81369863013699
1035	1035	57	1	2012	2	3	0	0	1	0	2	0	1	1	0	0	0	0	0	0	0	4	1	1	2	0	0	0	0	0	0	0	0	0	0	0	0	0	7	1	1	4.2027397260274
1036	1036	76	1	2012	1	1	1	1	1	0	1	0	1	1	0	0	1	0	0	0	0	7	0	1	2	0	0	0	0	1	0	0	0	0	0	0	0	0	8	1	0	8.81643835616438
1037	1037	51	1	2012	2	1	0	0	1	0	2	0	0	1	0	0	0	0	0	0	0	2	1	1	1	0	0	0	0	0	0	0	0	0	0	0	0	0	6	1	0	8.81643835616438
1038	1038	56	2	2012	2	3	0	0	1	0	2	1	0	1	0	1	0	0	0	0	0	5	0	1	2	0	0	0	0	0	0	0	0	0	0	0	0	0	7	1	0	8.81917808219178
1039	1039	56	1	2012	1	1	1	0	1	0	0	0	1	1	0	0	0	0	0	0	0	4	1	1	2	0	0	0	0	0	0	0	0	0	0	0	1	0	9	1	0	8.82465753424658
1040	1040	75	1	2012	1	1	1	1	1	0	0	0	1	1	0	1	0	0	0	0	0	7	0	2	2	0	0	0	0	0	0	0	0	0	0	0	0	0	7	1	0	8.81917808219178
1041	1041	73	2	2012	2	2	1	0	0	1	0	1	0	1	0	1	0	0	1	0	0	6	1	1	2	0	0	0	0	0	0	0	0	0	0	0	1	0	7	2	0	8.79452054794521
1042	1042	79	1	2012	2	1	1	1	1	0	0	0	0	1	0	0	0	0	0	0	0	5	0	1	2	0	0	0	0	1	0	0	0	0	0	0	1	0	12	2	0	8.82739726027397
1043	1043	68	1	2012	1	1	1	1	0	0	0	0	0	1	0	0	0	0	0	0	0	4	1	1	2	0	0	0	0	0	0	0	0	0	0	0	1	0	6	1	0	8.83013698630137
1044	1044	80	1	2012	1	1	1	1	1	0	0	1	0	1	1	0	0	0	0	0	1	8	0	2	2	0	0	0	0	1	0	0	0	0	0	0	1	0	16	1	1	8.44657534246575
1045	1045	80	2	2012	2	2	1	1	1	0	0	0	1	1	0	0	0	0	0	0	0	6	0	1	2	0	0	0	0	0	0	0	0	0	0	0	1	0	6	1	1	8.27397260273973
1046	1046	63	2	2012	2	2	1	2	0	1	0	1	0	1	0	0	0	0	0	0	0	6	0	2	2	0	0	0	0	0	0	0	0	0	0	0	1	0	7	1	1	1.32876712328767
1047	1047	67	1	2012	1	1	1	0	1	0	0	0	0	1	0	0	0	0	0	0	0	4	0	2	2	0	0	0	0	1	0	0	0	0	0	1	1	0	6	1	0	8.82739726027397
1048	1048	62	1	2012	2	3	1	0	0	0	2	0	0	1	0	0	0	0	0	0	0	4	1	1	3	0	0	0	0	0	0	0	0	0	0	0	0	0	6	1	0	8.81369863013699
1049	1049	66	1	2012	1	1	1	1	0	0	1	0	1	1	0	0	0	0	0	0	0	5	1	1	3	0	0	0	0	1	0	0	0	0	0	0	0	0	6	1	1	7.63013698630137
1050	1050	60	1	2012	1	1	0	1	0	0	0	0	0	1	0	0	0	0	0	0	0	3	1	1	2	0	0	0	0	0	0	0	0	0	0	0	0	0	6	1	0	8.83835616438356
1051	1051	77	1	2012	1	1	1	0	0	0	1	1	0	1	0	1	0	0	0	0	0	6	1	1	2	0	0	0	0	0	0	0	0	0	0	0	1	0	5	1	1	5.07123287671233
1052	1052	68	1	2012	1	1	1	1	1	0	0	1	0	1	0	0	0	0	0	0	0	5	1	1	2	0	0	0	0	0	0	0	0	0	0	0	1	0	9	1	0	8.81917808219178
1053	1053	61	2	2012	2	1	1	1	1	1	0	0	1	1	0	0	0	0	0	0	0	5	1	1	2	0	0	0	0	1	0	0	0	0	0	0	1	0	24	2	1	1.58082191780822
1054	1054	56	1	2012	1	1	1	0	1	1	0	0	0	1	1	0	0	0	0	0	0	3	0	2	3	0	0	0	0	0	0	0	0	0	0	0	0	0	6	1	0	8.84657534246575
1055	1055	67	1	2012	2	1	1	1	1	0	0	1	0	1	0	0	0	1	0	1	0	7	0	1	2	0	0	0	0	1	0	0	0	0	0	0	1	0	10	1	0	8.85205479452055
1056	1056	76	1	2012	1	1	0	0	0	0	0	0	0	1	0	0	0	0	0	0	0	5	1	1	3	0	0	0	0	0	0	0	0	0	0	0	0	0	6	1	0	8.84931506849315
1057	1057	46	1	2012	2	2	0	0	1	0	0	0	0	1	0	0	0	0	0	0	0	1	1	2	2	0	0	0	0	0	0	0	0	0	0	0	1	0	6	1	0	8.85205479452055
1058	1058	66	1	2012	2	1	0	2	0	0	0	0	0	1	0	0	0	0	0	0	0	4	1	1	2	0	0	0	0	0	0	0	0	0	0	0	0	0	9	1	0	8.85205479452055
1059	1059	46	1	2012	2	2	0	0	1	1	2	0	0	1	0	0	0	0	0	0	0	2	0	2	2	0	0	0	0	0	0	0	0	0	0	0	0	0	5	1	0	8.85479452054794
1060	1060	64	1	2012	2	2	1	2	0	0	0	1	0	1	1	0	1	0	0	0	0	6	1	1	2	0	0	0	0	1	0	0	0	0	0	0	0	0	8	1	0	8.81643835616438
1061	1061	73	1	2012	1	1	1	1	1	0	1	0	1	1	1	0	1	0	0	0	0	8	0	1	2	0	0	0	0	1	0	0	0	0	0	0	1	0	20	1	1	1.24657534246575
1062	1062	84	1	2012	2	2	1	0	1	0	0	0	0	1	0	0	0	0	0	0	0	7	1	1	2	0	0	0	0	0	0	0	0	0	0	0	1	0	6	1	0	8.85753424657534
1063	1063	55	1	2012	2	3	1	0	1	0	1	0	0	1	0	0	0	0	0	0	0	3	1	1	3	0	0	0	0	0	0	0	0	0	0	0	0	0	5	1	0	8.84657534246575
1064	1064	65	1	2012	2	1	1	0	1	1	0	0	0	1	0	0	0	0	0	0	0	3	0	2	2	0	0	0	0	0	0	0	0	0	0	0	0	0	7	1	0	8.87123287671233
1065	1065	57	1	2012	2	2	1	0	0	0	2	0	1	1	0	0	0	0	0	0	0	3	1	2	3	0	0	0	0	0	0	0	0	0	0	0	0	0	8	1	0	8.87397260273973
1066	1066	60	1	2012	2	2	1	0	1	0	1	1	0	1	0	0	0	0	0	0	0	4	0	2	2	0	0	0	0	0	0	0	0	0	0	0	0	0	8	1	0	8.87397260273973
1067	1067	60	1	2012	2	1	1	2	1	0	2	0	0	1	0	0	0	0	0	0	0	4	1	2	2	0	0	0	0	0	0	0	0	0	0	0	1	0	8	1	0	8.85753424657534
1068	1068	70	1	2012	1	1	1	0	1	0	0	1	0	1	0	0	0	0	0	0	0	5	1	1	4	0	0	0	0	0	0	0	0	0	0	0	1	0	8	1	0	8.87397260273973
1069	1069	71	1	2012	1	1	1	1	1	1	0	0	0	1	0	0	0	0	0	0	0	6	1	1	3	0	0	0	0	0	0	0	0	0	0	0	0	0	8	1	0	8.87671232876712
1070	1070	49	1	2012	2	3	1	0	1	0	2	1	0	1	0	0	0	0	0	0	0	3	0	2	2	0	0	0	0	0	0	0	0	0	0	0	0	0	6	1	0	8.87671232876712
1071	1071	50	1	2012	1	1	1	0	0	0	1	0	1	1	0	1	0	0	0	0	0	3	0	2	2	0	0	0	0	0	0	0	0	0	0	0	1	0	2	3	1	0.00547945205479452
1072	1072	80	2	2012	1	1	1	1	0	0	0	0	0	1	0	0	0	0	0	0	0	5	1	1	2	0	0	0	0	0	0	0	0	0	0	0	0	0	10	1	1	6.03835616438356
1073	1073	60	1	2012	1	1	0	0	1	0	0	0	0	1	0	0	0	0	0	0	0	2	0	2	4	0	0	0	0	0	0	0	0	0	0	0	0	0	6	1	0	8.88767123287671
1074	1074	58	1	2012	2	2	1	0	1	1	1	0	0	1	1	0	0	1	0	0	0	5	1	2	4	0	0	0	0	0	0	0	0	0	0	0	0	0	6	1	0	8.85479452054794
1075	1075	70	1	2012	1	1	1	0	1	0	0	0	0	1	0	0	0	0	0	0	0	3	0	2	2	0	0	0	0	0	0	0	0	0	0	0	1	0	7	1	0	8.9041095890411
1076	1076	62	1	2012	1	1	1	0	1	1	1	0	1	1	0	0	0	0	0	0	0	5	1	1	2	0	0	0	0	0	0	0	0	0	0	0	0	0	6	1	0	8.9041095890411
1077	1077	57	1	2012	1	1	1	1	1	0	1	0	0	1	0	0	0	0	0	0	0	3	0	1	1	0	0	0	0	0	0	0	0	0	0	0	0	0	13	1	0	8.9041095890411
1078	1078	46	1	2012	2	3	0	0	0	0	2	0	0	1	0	0	0	0	0	0	0	2	1	2	4	0	0	0	0	0	0	0	0	0	0	0	0	0	7	1	0	8.89315068493151
1079	1079	69	1	2012	2	2	1	1	1	1	1	0	0	1	0	0	0	0	0	0	0	5	0	1	3	0	0	0	0	0	0	0	0	0	0	0	0	0	5	1	0	8.9041095890411
1080	1080	83	2	2012	1	2	1	0	1	0	0	0	1	1	1	0	0	0	0	0	0	6	0	1	1	0	0	0	0	0	0	0	0	0	0	0	1	0	6	1	0	8.89041095890411
1081	1081	58	1	2012	1	1	0	0	0	0	2	0	0	1	0	0	0	0	0	0	0	3	1	2	4	0	0	0	0	0	0	0	0	0	0	0	1	0	5	1	1	8.16712328767123
1082	1082	66	1	2012	1	1	1	1	0	1	1	0	0	1	0	0	0	0	0	0	0	4	1	1	4	0	0	0	0	0	0	0	0	0	0	0	1	0	17	1	0	8.9041095890411
1083	1083	61	1	2012	2	2	1	0	1	0	2	0	0	1	1	1	0	1	0	0	0	7	0	1	2	0	0	0	0	0	0	0	0	0	0	0	1	0	5	1	0	8.88767123287671
1084	1084	57	1	2012	1	2	0	0	0	0	2	0	0	1	0	0	0	0	0	0	0	2	1	2	3	0	0	0	0	1	0	0	0	0	0	0	0	0	7	1	0	8.90958904109589
1085	1085	67	1	2012	1	1	1	0	0	0	1	1	0	1	0	0	0	0	0	0	0	5	0	1	1	0	0	0	0	0	0	0	0	0	0	0	0	0	45	3	0	8.90958904109589
1086	1086	65	1	2012	2	2	0	1	1	0	1	0	0	1	0	0	0	0	0	0	0	4	1	2	4	0	0	0	0	0	0	0	0	0	0	0	0	0	6	1	0	8.91232876712329
1087	1087	62	1	2012	2	2	1	0	1	0	0	0	0	1	0	0	0	0	0	0	0	3	1	2	3	0	0	0	0	0	0	0	0	0	0	0	1	0	5	1	0	8.91232876712329
1088	1088	75	1	2012	2	2	1	1	1	1	1	0	0	1	0	0	0	0	0	0	0	5	1	1	3	0	0	0	0	0	0	0	0	0	0	0	1	0	6	1	0	8.91506849315068
1089	1089	76	1	2012	2	1	1	0	1	0	1	0	1	1	0	0	0	0	0	0	0	4	0	0	3	0	0	0	0	0	0	0	0	0	0	0	1	0	5	1	1	6.00821917808219
1090	1090	59	1	2012	1	1	0	1	1	0	0	0	0	1	0	0	0	0	0	0	0	4	0	2	2	0	0	0	0	0	0	0	0	0	0	0	0	0	7	1	0	8.91506849315068
1091	1091	80	2	2012	2	1	0	0	0	0	0	0	0	1	0	0	0	0	0	0	0	5	1	1	3	0	0	0	0	0	0	0	0	0	0	0	0	0	8	1	0	8.92328767123288
1092	1092	48	1	2012	2	1	1	0	1	0	0	0	0	1	0	0	0	0	0	0	0	1	0	2	2	0	0	0	0	0	0	0	0	0	0	0	0	0	7	1	0	8.92328767123288
1093	1093	63	1	2012	2	1	1	1	1	0	1	0	1	1	0	0	0	0	0	0	0	4	0	1	2	0	0	0	0	0	0	0	0	0	0	0	0	0	6	1	0	8.91506849315068
1094	1094	62	1	2012	1	1	1	2	1	1	0	0	1	1	0	0	0	0	0	0	0	4	1	2	4	0	0	0	0	0	0	0	0	0	0	0	0	0	12	1	0	8.90958904109589
1095	1095	78	1	2012	1	1	0	1	1	0	0	0	0	1	0	0	0	0	0	0	0	5	1	2	2	0	0	0	0	1	0	0	0	0	0	0	0	0	7	1	0	8.92876712328767
1096	1096	54	1	2012	2	1	1	1	1	1	1	0	0	1	0	0	0	0	0	0	0	4	0	2	2	0	0	0	0	0	0	0	0	0	0	0	0	0	7	1	0	8.93150684931507
1097	1097	67	1	2012	2	2	0	1	1	0	1	1	0	1	0	0	0	0	0	0	0	8	1	1	1	0	1	0	0	1	0	0	0	0	0	0	1	0	34	1	1	0.917808219178082
1098	1098	76	1	2012	1	1	0	0	0	0	0	0	0	1	0	0	0	0	0	0	0	4	1	1	2	0	0	0	0	0	0	0	0	0	0	0	0	0	7	1	1	4.08493150684932
1099	1099	75	1	2012	1	1	1	0	1	0	0	1	0	1	0	0	0	0	0	0	0	5	1	1	3	0	0	0	0	0	0	0	0	0	0	0	1	0	6	1	1	6.9013698630137
1100	1100	71	2	2012	2	2	1	1	1	0	0	1	1	1	1	0	0	0	0	0	0	8	0	1	3	0	0	0	1	1	0	0	0	0	0	0	1	0	20	1	1	0.983561643835616
1101	1101	75	1	2012	1	1	0	0	0	0	1	1	0	1	1	1	0	0	0	0	0	7	1	1	3	0	0	0	0	0	0	0	0	0	0	0	1	0	6	1	1	4.72328767123288
1102	1102	60	1	2012	1	1	0	0	0	0	2	1	0	1	0	0	0	0	0	0	0	4	0	1	2	0	0	0	0	0	0	0	0	0	0	0	0	0	6	1	0	8.95068493150685
1103	1103	78	1	2012	2	2	1	1	1	0	0	0	0	1	1	0	1	0	1	1	0	9	1	1	2	0	0	0	0	0	0	0	0	0	0	0	0	0	0	3	1	0
1104	1104	68	2	2012	1	2	1	0	1	1	0	1	0	1	1	0	0	0	1	0	0	6	0	2	3	0	0	0	1	0	0	0	0	0	0	0	1	0	7	1	0	8.95342465753425
1105	1105	49	1	2012	2	3	0	1	0	0	2	0	0	1	0	0	0	0	0	0	0	3	0	1	1	0	0	0	0	0	0	0	0	0	0	0	0	0	5	1	0	8.96164383561644
1106	1106	74	1	2012	1	1	1	1	0	0	1	1	0	1	0	0	0	0	0	0	0	7	1	1	3	0	0	0	0	0	0	0	0	0	0	0	0	0	7	1	1	4.26301369863014
1107	1107	58	1	2012	1	1	1	0	1	1	0	1	0	1	0	0	0	0	0	0	0	3	0	1	3	0	0	0	0	0	0	0	0	0	0	0	1	0	7	1	1	0.624657534246575
1108	1108	78	1	2012	2	2	1	1	1	0	0	1	1	1	0	0	0	0	0	0	0	7	0	2	2	0	0	0	0	1	0	0	0	0	0	0	1	0	7	1	1	4.36438356164384
1109	1109	64	1	2012	2	3	1	0	1	0	1	0	0	1	0	1	0	0	0	0	0	5	0	1	1	0	0	0	0	0	0	0	0	0	0	0	0	0	5	1	0	8.96438356164384
1110	1110	72	1	2012	2	1	1	1	1	0	0	0	1	1	0	0	0	0	0	0	0	7	0	2	2	0	0	0	0	0	0	0	0	0	0	0	1	0	8	2	1	7.54246575342466
1111	1111	35	1	2012	2	3	0	0	0	0	2	0	1	1	0	0	0	0	0	0	0	2	0	1	1	0	0	0	0	0	0	0	0	0	0	0	0	0	14	1	0	8.96986301369863
1112	1112	55	1	2012	2	1	1	1	1	1	1	0	1	1	0	0	0	0	0	0	0	5	1	1	2	0	0	0	0	0	0	0	0	0	0	0	1	0	7	1	0	8.95068493150685
1113	1113	78	2	2012	1	1	1	0	1	0	0	0	1	1	0	0	0	0	0	0	0	4	0	1	2	0	0	0	0	0	0	0	0	0	0	0	1	0	7	1	0	8.97260273972603
1114	1114	76	1	2012	2	3	1	1	1	0	0	1	0	1	0	1	0	0	0	0	0	8	1	1	2	0	0	0	0	1	0	0	0	0	0	0	1	0	10	1	1	5.68493150684932
1115	1115	72	2	2012	2	1	0	1	1	0	0	0	0	1	0	0	0	0	0	0	0	6	1	1	2	0	0	0	0	0	0	0	0	0	0	0	0	0	7	1	0	8.99178082191781
1116	1116	58	1	2012	1	1	0	0	1	0	0	0	0	1	0	0	0	0	0	0	0	2	1	2	3	0	0	0	0	0	0	0	0	0	0	0	0	0	7	1	0	8.99178082191781
1117	1117	48	1	2012	2	2	0	0	0	0	2	0	0	1	0	0	0	1	0	0	0	2	1	1	3	0	0	0	0	0	0	0	0	0	0	0	0	0	5	1	0	8.97260273972603
1118	1118	59	1	2012	2	3	1	1	1	0	2	1	0	1	0	0	0	0	0	0	0	5	0	1	1	0	0	0	0	0	0	0	0	0	0	0	1	0	7	1	0	8.98904109589041
1119	1119	75	1	2012	2	1	1	0	0	0	0	0	0	1	0	0	0	0	0	0	0	4	1	1	3	0	0	0	0	1	0	0	0	0	0	0	1	0	7	1	1	1.88767123287671
1120	1120	72	1	2012	2	2	0	1	1	1	0	0	1	1	1	0	0	0	0	0	0	7	0	1	2	0	0	0	0	1	0	0	0	0	0	0	0	0	9	1	1	7.83835616438356
1121	1121	52	1	2012	2	3	0	0	0	0	1	0	0	1	0	0	0	0	0	0	0	3	1	1	2	0	0	0	0	0	0	0	0	0	0	0	0	0	7	1	1	6
1122	1122	51	1	2012	1	1	1	1	1	0	0	0	0	1	0	0	0	0	0	0	0	3	1	2	3	0	0	0	0	0	0	0	0	0	0	0	0	0	5	1	0	8.99178082191781
1123	1123	54	1	2012	2	3	1	1	1	0	2	0	0	1	0	0	1	0	0	1	0	5	1	1	3	0	0	0	0	0	0	0	0	0	0	0	0	0	8	2	0	9.0027397260274
1124	1124	71	1	2012	1	1	1	0	0	1	0	0	0	1	0	0	0	0	0	0	0	5	0	1	3	0	0	0	0	0	0	0	0	0	0	0	0	0	6	1	0	9.02465753424658
1125	1125	74	1	2012	1	3	1	0	1	0	0	1	0	1	0	0	0	0	0	0	0	6	1	1	2	0	0	0	0	0	0	0	0	0	0	0	1	0	5	1	1	3.75068493150685
1126	1126	58	1	2012	2	2	1	0	1	0	1	0	0	1	0	0	0	0	0	0	0	3	1	2	2	0	0	0	0	0	0	0	0	0	0	0	1	0	5	1	0	9.01095890410959
1127	1127	79	2	2012	1	1	1	0	0	0	0	0	0	1	0	0	0	0	0	0	0	4	0	1	1	0	0	0	0	1	0	0	0	0	0	0	1	0	6	1	0	9.03835616438356
1128	1128	61	1	2012	2	2	1	0	1	1	2	0	0	1	1	1	0	0	0	0	0	6	1	1	3	0	0	0	0	1	0	0	0	0	0	0	0	0	8	1	0	9.01095890410959
1129	1129	75	1	2012	2	1	1	2	1	0	1	0	0	1	0	0	0	0	0	0	0	5	1	1	4	0	0	0	0	0	0	0	0	0	0	1	1	0	12	2	0	9.04383561643836
1130	1130	69	1	2012	2	2	1	1	1	0	1	1	1	1	0	0	0	0	1	0	0	9	0	1	3	0	0	0	0	1	0	0	0	0	0	0	1	0	28	1	0	9.02739726027397
1131	1131	61	1	2012	2	2	0	0	0	1	0	0	0	1	0	0	0	0	0	0	0	4	1	1	2	0	0	0	1	0	0	0	0	0	0	0	0	0	8	1	0	9.02739726027397
1132	1132	63	1	2012	2	1	1	0	1	1	0	0	0	1	0	0	0	0	0	0	0	4	1	1	3	0	0	0	0	1	0	0	0	0	0	0	0	0	6	1	0	9.04657534246575
1133	1133	83	1	2012	2	1	0	0	0	0	0	0	1	1	0	0	0	0	0	0	0	6	1	1	2	0	0	0	0	1	0	0	0	0	0	0	0	0	8	1	0	9.04657534246575
1134	1134	54	1	2012	1	1	1	0	0	0	0	1	0	1	0	0	0	0	0	0	0	3	0	2	2	0	0	0	0	0	0	0	0	0	0	0	0	0	6	1	0	9.05753424657534
1135	1135	72	1	2012	2	1	1	0	1	0	0	1	0	1	0	0	0	0	0	0	0	5	1	1	2	0	0	0	0	0	0	0	0	0	0	0	1	0	10	1	0	9.06027397260274
1136	1136	62	1	2012	1	2	1	1	1	0	1	0	0	1	0	0	0	0	0	0	0	5	1	1	2	0	0	0	0	1	0	0	0	0	0	0	0	0	11	1	0	9.01917808219178
1137	1137	55	1	2012	2	1	1	0	1	0	0	0	0	1	0	0	0	0	0	0	0	2	0	1	1	0	0	0	0	0	0	0	0	0	0	0	0	0	5	1	0	9.05753424657534
1138	1138	38	1	2012	2	3	0	0	1	0	1	0	0	1	0	0	0	0	0	0	0	2	0	2	3	0	0	0	0	0	0	0	0	0	0	0	0	0	5	1	0	9.04931506849315
1139	1139	64	1	2012	1	1	1	0	1	0	0	0	0	1	0	0	0	0	0	0	0	3	1	2	3	0	0	0	0	1	0	0	0	0	0	0	0	0	13	1	0	9.06301369863014
1140	1140	80	1	2012	2	1	1	0	0	0	0	1	0	1	0	0	0	0	0	0	0	5	1	1	3	0	0	0	0	0	0	0	0	0	0	0	0	0	7	1	0	9.06575342465753
1141	1141	55	1	2012	1	1	0	2	1	0	0	0	0	1	0	0	0	0	0	0	0	3	1	2	2	0	0	0	0	0	0	0	0	0	0	0	0	0	9	2	0	9.06301369863014
1142	1142	56	2	2012	2	2	1	0	1	1	0	0	0	1	0	0	0	0	0	0	0	2	0	1	1	0	0	0	0	0	0	0	0	0	0	0	0	0	7	1	0	9.07671232876712
1143	1143	50	1	2012	2	2	0	0	0	0	1	0	1	1	0	0	0	0	0	0	0	1	0	1	1	0	0	0	0	0	0	0	0	0	0	0	0	0	7	1	0	9.06849315068493
1144	1144	61	2	2012	2	1	1	0	1	0	0	0	1	1	0	0	0	0	1	0	0	3	1	1	1	0	0	0	0	0	0	0	0	0	0	0	1	0	5	1	0	9.04931506849315
1145	1145	80	2	2012	2	3	1	1	1	0	0	0	1	1	0	0	0	0	0	0	0	6	0	1	1	0	0	0	0	1	0	0	0	0	0	0	1	0	22	1	1	0.323287671232877
1146	1146	67	1	2012	2	3	0	0	0	0	0	0	0	1	0	0	0	0	0	0	0	4	1	1	2	0	0	0	0	1	0	0	0	1	0	0	1	0	7	1	0	9.08219178082192
1147	1147	63	1	2012	2	3	0	0	0	0	2	0	1	1	0	0	0	0	0	0	0	4	0	1	2	0	0	0	0	1	0	0	0	0	0	0	1	0	12	1	0	9.07945205479452
1148	1148	75	2	2012	1	2	1	2	1	0	0	1	0	1	1	0	0	0	0	0	0	9	1	1	3	0	0	0	0	0	0	0	0	0	0	0	1	0	25	1	0	9.07945205479452
1149	1149	56	1	2012	2	3	1	0	1	0	2	0	1	1	0	0	0	0	0	0	0	4	1	1	2	0	0	0	0	0	0	0	0	0	0	0	0	0	5	1	0	9.04383561643836
1150	1150	62	2	2012	1	1	1	1	1	1	0	1	0	1	0	0	0	0	0	0	0	5	0	2	2	0	0	0	0	0	1	0	0	0	0	0	0	0	17	2	0	9.08493150684932
1151	1151	85	1	2012	1	1	1	0	1	0	1	1	1	1	1	0	0	0	0	0	0	7	0	2	2	0	0	0	0	1	0	0	0	0	0	0	1	0	13	1	1	2.47123287671233
1152	1152	42	1	2012	2	2	1	0	0	1	2	0	0	1	0	0	0	0	0	0	0	2	1	2	2	0	0	0	0	0	0	0	0	0	0	0	1	0	5	1	0	9.07671232876712
1153	1153	49	1	2012	2	2	0	0	1	0	2	0	0	1	0	0	0	0	0	0	0	2	0	1	2	0	0	0	0	0	0	0	0	0	0	0	0	0	6	1	0	9.0958904109589
1154	1154	73	1	2012	2	2	1	1	1	0	0	0	0	1	0	0	0	0	0	0	0	6	0	1	1	0	0	0	0	0	0	0	0	0	0	0	0	0	7	1	0	9.0958904109589
1155	1155	69	1	2012	2	1	1	1	1	0	0	0	0	1	0	0	0	0	0	0	0	4	1	1	3	0	0	0	0	0	0	0	0	0	0	0	0	0	7	1	0	9.08767123287671
1156	1156	59	1	2012	2	3	0	1	0	0	2	1	0	1	1	0	0	0	0	0	0	6	0	1	2	0	0	0	0	0	0	0	0	0	0	0	0	0	8	1	0	9.08767123287671
1157	1157	46	1	2012	1	1	0	0	1	0	2	0	0	1	0	0	0	0	0	0	0	1	0	1	1	0	0	0	0	0	0	0	0	0	0	0	0	0	5	1	0	9.1041095890411
1158	1158	63	1	2012	2	2	0	0	1	1	2	0	0	1	0	0	0	0	0	0	0	4	0	2	2	0	0	0	0	0	0	0	0	0	0	0	0	0	5	1	0	9.0958904109589
1159	1159	68	2	2012	1	1	1	1	1	0	0	0	0	1	0	0	0	0	0	0	0	4	0	1	1	0	0	0	0	0	0	0	0	0	0	0	0	0	8	1	0	9.11506849315069
1160	1160	40	1	2012	2	2	0	0	0	0	2	0	0	1	0	0	0	0	0	0	0	1	0	1	2	0	0	0	0	0	0	0	0	0	0	0	0	0	6	1	0	9.08767123287671
1161	1161	58	1	2012	2	1	0	0	0	0	0	0	0	1	0	0	0	0	0	0	0	3	1	2	3	0	0	0	0	0	0	0	0	0	0	0	0	0	6	1	0	9.11506849315069
1162	1162	76	1	2012	1	1	0	0	1	0	1	0	0	1	0	0	0	0	0	0	0	4	0	1	1	0	0	0	0	0	0	0	0	0	0	0	0	0	8	1	0	9.11780821917808
1163	1163	80	1	2012	2	2	1	0	0	0	0	0	1	1	0	0	2	0	0	0	0	5	0	1	2	0	0	0	0	1	0	0	0	0	0	1	1	0	22	1	1	2.35342465753425
1164	1164	64	1	2012	1	1	1	0	1	0	0	0	0	1	0	0	0	0	0	0	0	4	1	1	2	0	0	0	0	0	0	0	0	0	0	0	1	0	12	1	0	9.12054794520548
1165	1165	66	1	2012	2	2	1	0	1	0	1	0	0	1	0	0	0	0	0	0	0	5	1	2	3	0	0	0	0	0	0	0	0	0	0	0	1	0	7	1	0	9.12054794520548
1166	1166	68	2	2012	2	2	1	0	1	1	0	0	0	1	0	0	0	0	0	0	0	4	1	1	3	0	0	0	0	0	0	0	0	0	0	0	1	0	7	1	0	9.12328767123288
1167	1167	65	1	2012	1	1	0	0	0	0	0	0	0	1	0	0	0	0	1	0	0	3	1	1	3	0	0	0	0	0	0	0	0	0	0	0	1	0	8	1	1	7.67945205479452
1168	1168	52	1	2012	2	2	0	0	1	0	2	0	1	1	0	0	0	0	0	0	0	4	1	1	2	0	0	0	0	0	0	0	0	0	0	0	1	0	5	1	0	9.11780821917808
1169	1169	58	1	2012	1	1	1	1	1	0	0	0	0	1	0	0	0	0	0	0	0	3	0	2	3	0	0	0	0	0	0	0	0	0	0	0	0	0	5	1	0	9.12602739726027
1170	1170	83	1	2012	2	3	1	0	0	0	0	0	1	1	0	0	0	0	0	0	0	6	1	1	2	0	0	0	1	1	0	0	0	0	0	0	1	0	8	1	0	9.12602739726027
1171	1171	78	1	2012	2	1	1	0	1	1	0	0	0	1	0	1	0	0	0	0	0	5	1	1	2	0	0	0	0	0	0	0	0	0	0	0	0	0	13	1	1	7.73150684931507
1172	1172	53	1	2012	1	1	1	0	1	0	2	0	1	1	0	0	0	0	0	0	0	3	1	2	2	0	0	0	0	0	0	0	0	0	0	0	1	0	8	1	0	9.13424657534247
1173	1173	61	1	2012	1	1	0	0	0	0	0	0	0	1	0	0	0	0	0	0	0	3	1	2	3	0	0	0	0	0	0	0	0	0	0	0	0	0	6	1	0	9.14246575342466
1174	1174	68	1	2012	2	2	1	0	0	0	0	0	0	1	0	0	0	0	1	0	0	3	0	2	2	0	0	0	0	0	0	0	0	0	0	0	0	0	6	1	0	9.14520547945206
1175	1175	65	1	2012	2	2	0	0	1	0	1	1	0	1	0	0	0	0	0	0	0	4	1	1	2	0	0	0	0	0	0	0	0	0	0	0	0	0	5	1	0	9.13424657534247
1176	1176	67	1	2012	2	3	0	0	1	0	0	0	1	1	0	0	0	0	1	0	0	4	0	1	3	0	0	0	0	0	0	0	0	0	0	0	1	0	5	1	0	9.13972602739726
1177	1177	64	1	2012	1	1	1	0	0	0	0	0	0	1	0	0	0	0	1	0	0	4	0	1	3	0	0	0	0	0	0	0	0	0	0	0	1	0	6	1	0	9.14520547945206
1178	1178	64	1	2012	1	1	0	0	0	0	1	0	0	1	0	0	0	0	0	0	0	4	0	2	2	0	0	0	0	0	0	0	0	0	0	0	0	0	6	1	0	9.15342465753425
1179	1179	75	1	2012	2	2	1	1	1	1	0	0	0	1	0	0	0	0	0	0	0	5	1	1	2	0	0	0	1	0	0	0	0	0	0	0	0	0	12	1	1	5.72602739726027
1180	1180	77	1	2012	1	1	1	0	0	0	0	1	0	1	0	0	0	0	0	0	0	5	1	1	3	0	0	0	0	0	0	0	0	0	0	0	0	0	7	1	0	9.15342465753425
1181	1181	64	1	2012	2	1	0	2	1	0	1	0	0	1	0	0	0	0	0	0	0	4	1	1	3	0	0	0	0	0	0	0	0	0	0	0	0	0	5	1	0	9.16164383561644
1182	1182	59	1	2012	1	1	0	0	0	0	0	0	0	1	0	0	0	0	1	0	0	3	0	2	5	0	0	0	0	0	0	0	0	0	0	0	0	0	6	1	0	9.15890410958904
1183	1183	68	1	2012	2	2	1	0	1	1	1	0	1	1	0	0	0	0	0	0	0	4	0	1	3	0	0	0	0	0	0	0	0	0	0	0	0	0	4	1	0	9.16438356164384
1184	1184	66	1	2012	1	1	1	1	1	0	0	0	0	1	0	0	0	0	0	0	0	5	0	1	1	0	0	0	0	1	0	0	0	0	0	0	0	0	9	1	0	9.16986301369863
1185	1185	61	1	2012	2	3	1	0	1	0	2	1	1	1	1	0	0	0	0	0	0	6	1	2	2	0	0	0	0	0	0	0	0	0	0	0	0	0	6	1	0	9.17260273972603
1186	1186	50	2	2012	2	1	1	1	0	1	0	0	0	1	0	0	0	0	0	0	0	2	1	2	4	0	0	0	0	0	0	0	0	0	0	0	1	0	13	1	0	9.17534246575342
1187	1187	66	1	2012	1	2	1	0	0	0	1	1	0	1	0	0	0	0	0	0	0	5	1	1	2	0	1	0	0	0	0	0	0	0	0	0	1	0	10	1	1	7.31780821917808
1188	1188	73	1	2012	1	2	1	0	1	0	0	1	1	1	0	0	0	0	0	0	0	5	0	1	3	0	0	0	0	1	0	0	0	0	0	0	0	0	6	1	0	9.17260273972603
1189	1189	66	1	2012	1	1	1	0	1	0	0	0	1	1	0	0	0	0	0	0	0	5	1	1	3	0	0	0	0	0	0	0	0	0	0	0	1	0	6	1	0	9.17808219178082
1190	1190	49	1	2012	1	1	1	0	1	0	2	0	0	1	0	0	0	0	0	0	0	2	1	2	2	0	0	0	0	0	0	0	0	0	0	0	0	0	6	1	0	9.18356164383562
1191	1191	72	2	2012	2	2	1	1	1	1	0	0	0	1	0	0	0	0	0	1	0	6	1	2	2	0	0	0	0	0	0	0	0	0	0	0	0	0	20	1	1	7.33424657534247
1192	1192	59	1	2012	1	1	1	0	0	0	0	0	0	1	0	0	0	0	0	0	0	2	0	2	2	0	0	0	0	0	0	0	0	0	0	0	0	0	6	1	0	9.18356164383562
1193	1193	60	2	2012	1	1	1	1	0	1	0	0	0	1	0	0	0	0	0	0	0	3	1	1	2	0	0	0	0	0	0	0	0	0	0	0	1	0	8	2	0	9.18356164383562
1194	1194	50	1	2012	2	2	1	0	0	1	1	0	0	1	0	0	0	0	0	0	0	2	1	2	2	0	0	0	1	0	0	0	0	0	0	0	0	0	7	1	0	9.19178082191781
1195	1195	70	1	2012	1	1	1	0	1	0	0	0	1	1	0	0	0	0	0	0	0	3	1	1	3	0	0	0	0	0	0	0	0	0	0	0	0	0	6	1	0	9.1972602739726
1196	1196	56	1	2012	1	1	1	1	1	0	1	0	0	1	1	0	0	0	0	0	0	5	1	2	3	0	0	0	0	0	0	0	0	0	0	0	0	0	13	2	0	9.1972602739726
1197	1197	50	1	2012	2	2	0	0	0	0	0	0	0	1	0	0	0	0	0	0	0	2	1	2	2	0	0	0	0	0	0	0	0	0	0	0	0	0	5	1	0	9.17808219178082
1198	1198	78	1	2012	2	2	1	1	1	0	1	1	0	1	0	0	0	0	1	0	0	6	0	2	3	0	0	0	0	0	0	0	0	0	0	0	1	0	6	2	1	8.55890410958904
1199	1199	52	1	2012	2	2	0	1	1	0	1	0	0	1	0	0	0	0	0	0	0	3	0	2	3	0	0	0	0	0	0	0	0	0	0	0	0	0	7	1	0	9.2027397260274
1200	1200	69	1	2012	1	1	1	0	0	0	1	1	0	1	0	0	0	0	0	0	0	4	1	1	3	0	0	0	0	0	0	0	0	0	0	0	1	0	9	1	1	7.29315068493151
1201	1201	56	2	2012	1	1	1	1	1	1	0	0	0	1	0	0	0	0	0	0	0	3	1	1	2	0	0	0	0	0	0	0	0	0	0	0	1	0	7	1	1	3.33698630136986
1202	1202	63	1	2012	2	1	1	0	1	1	0	0	0	1	0	0	0	0	0	0	0	3	1	1	2	0	0	0	0	0	0	0	0	0	0	0	1	0	5	2	0	9.17534246575342
1203	1203	61	1	2012	1	1	1	1	1	0	0	1	0	1	0	0	0	0	0	0	0	7	1	1	3	0	0	0	0	0	0	0	0	0	0	0	1	0	19	1	0	9.18356164383562
1204	1204	73	2	2012	2	2	1	0	0	0	0	0	0	1	0	0	0	0	0	0	0	5	1	1	3	0	0	0	0	0	0	0	0	0	0	0	1	0	6	1	0	9.2
1205	1205	74	2	2012	2	1	1	0	1	1	0	0	0	1	0	0	0	0	0	0	0	4	0	1	3	0	0	0	0	0	0	0	0	0	0	0	0	0	6	1	0	9.23013698630137
1206	1206	79	1	2012	1	1	1	1	0	0	0	0	0	1	0	1	0	0	0	0	0	6	0	1	2	0	0	0	0	0	0	0	0	0	0	0	0	0	7	2	0	9.22191780821918
1207	1207	64	1	2012	2	1	0	0	0	0	0	0	0	1	0	0	0	0	0	0	0	3	0	2	4	0	0	0	0	0	0	0	0	0	0	0	0	0	8	1	0	9.22191780821918
1208	1208	71	1	2012	1	1	1	0	0	0	1	1	0	1	1	1	1	0	1	0	1	12	1	2	3	0	0	0	0	1	0	1	1	1	0	0	0	0	94	2	1	0.6
1209	1209	66	1	2012	1	1	1	0	1	0	2	0	0	1	0	0	0	0	0	0	0	3	1	1	3	0	0	0	0	0	0	0	0	0	0	0	1	0	6	1	0	9.23013698630137
1210	1210	74	1	2012	1	1	1	2	1	0	0	0	1	1	0	0	0	0	0	0	0	6	0	1	3	0	0	0	0	0	0	0	0	0	0	0	0	0	6	1	1	8.8
1211	1211	80	1	2012	2	1	1	0	0	0	1	1	0	1	0	0	0	0	0	0	0	5	0	2	2	0	0	0	0	1	0	1	0	0	0	0	1	0	9	1	1	5.43013698630137
1212	1212	61	1	2012	1	1	1	0	0	0	0	0	0	1	0	0	0	0	0	0	0	3	1	2	3	0	0	0	0	1	0	0	0	0	0	0	0	0	5	1	0	9.23561643835616
1213	1213	69	1	2012	2	2	1	0	1	0	0	0	1	1	0	0	0	0	0	0	0	5	0	2	2	0	0	0	0	0	0	0	0	0	0	0	0	0	5	1	0	9.22191780821918
1214	1214	71	2	2012	1	1	1	0	1	0	0	0	0	1	0	0	0	0	0	0	0	4	1	1	2	0	0	0	0	0	0	0	0	0	0	0	1	0	15	1	0	9.24109589041096
1215	1215	49	1	2012	1	1	1	0	1	0	1	1	0	1	0	0	0	1	0	0	0	2	0	2	2	0	0	0	0	0	0	0	0	0	0	0	0	0	6	1	0	9.23835616438356
1216	1216	72	2	2012	2	2	1	1	1	0	0	0	1	1	0	0	0	0	1	0	0	7	1	1	3	0	0	0	0	0	0	0	0	0	0	0	1	0	8	1	1	5.46575342465753
1217	1217	48	2	2012	1	1	1	1	0	0	0	0	0	1	0	0	0	0	0	0	0	2	0	2	2	0	0	0	0	0	0	0	0	0	0	0	0	0	5	1	0	9.24109589041096
1218	1218	58	1	2012	1	1	0	1	1	0	0	0	0	1	0	0	0	0	0	0	0	4	1	2	2	0	0	0	0	0	0	0	0	0	0	0	0	0	5	1	0	9.24931506849315
1219	1219	44	1	2012	1	1	0	0	1	0	0	0	0	1	0	0	0	0	0	0	0	1	1	1	2	0	0	0	0	0	0	0	0	0	0	0	0	0	5	1	0	9.24109589041096
1220	1220	74	1	2012	2	2	0	0	1	0	2	0	0	1	0	0	0	0	0	0	0	5	1	1	2	0	0	0	0	0	0	0	0	0	0	0	0	0	6	1	1	6.8958904109589
1221	1221	76	1	2012	1	1	0	1	1	0	1	0	0	1	0	0	0	0	0	0	0	5	1	1	3	0	0	0	0	0	0	0	0	0	0	0	0	0	7	1	0	9.23287671232877
1222	1222	62	1	2012	2	2	1	1	0	1	2	0	1	1	0	0	0	0	0	0	0	4	1	2	3	0	0	0	0	0	0	0	0	0	0	0	0	0	6	1	0	9.24931506849315
1223	1223	69	2	2012	2	2	0	2	1	0	0	1	0	1	0	0	0	0	0	0	0	5	0	1	1	0	0	0	0	0	0	0	0	0	0	0	0	0	7	1	0	9.25205479452055
1224	1224	67	1	2012	2	1	1	1	1	1	2	1	0	1	0	0	0	0	0	0	0	6	0	2	2	0	0	0	0	0	0	0	0	0	0	0	0	0	5	1	0	9.25479452054794
1225	1225	56	1	2012	2	2	1	0	1	1	1	0	0	1	0	0	0	0	0	0	0	3	0	2	2	0	0	0	0	0	0	0	0	0	0	0	0	0	5	1	0	9.25479452054794
1226	1226	65	1	2012	1	1	1	0	1	0	1	0	1	1	0	0	0	0	0	0	0	4	0	2	2	0	0	0	0	0	0	0	0	0	0	0	0	0	6	1	0	9.25479452054794
1227	1227	80	1	2012	2	2	1	0	0	0	1	1	0	1	0	0	0	0	0	0	0	5	0	2	2	0	0	0	0	1	0	0	0	0	0	0	0	0	5	1	1	5.76712328767123
1228	1228	62	1	2012	2	1	1	1	1	0	1	1	1	1	0	0	0	0	0	0	0	6	0	1	3	0	0	0	0	0	0	0	0	0	0	0	1	0	6	1	0	9.26849315068493
1229	1229	79	1	2012	2	2	0	1	1	0	0	0	1	1	0	0	0	0	0	0	0	7	0	1	2	0	0	0	0	0	0	0	0	0	0	0	1	0	7	1	1	8.40821917808219
1230	1230	59	2	2012	1	1	1	0	1	0	0	1	1	1	0	0	0	0	0	0	0	7	1	1	1	0	0	0	0	0	0	0	0	0	0	0	1	0	18	1	0	9.26027397260274
1231	1231	55	1	2012	2	1	1	0	1	1	1	1	0	1	0	0	0	0	0	0	0	4	0	2	2	0	0	0	0	0	0	0	0	0	0	0	0	0	5	1	0	9.23287671232877
1232	1232	55	1	2012	2	2	0	0	1	0	1	0	0	1	0	0	0	0	0	0	0	3	0	2	5	0	0	0	0	0	0	0	0	0	0	0	0	0	5	1	0	9.26849315068493
1233	1233	65	2	2012	1	1	1	0	1	0	0	1	0	1	0	0	0	0	0	0	0	4	0	1	2	0	0	0	0	1	0	0	0	0	0	0	0	0	6	1	0	9.27123287671233
1234	1234	57	1	2012	2	1	0	0	0	0	0	0	0	1	0	0	0	0	0	0	0	3	1	2	4	0	0	0	0	0	0	0	0	0	0	0	1	0	8	1	0	9.27397260273973
1235	1235	63	1	2012	1	1	1	1	0	0	0	1	0	1	0	0	0	0	0	0	0	5	1	1	4	0	0	0	0	0	0	0	0	0	0	0	0	0	6	1	0	9.27123287671233
1236	1236	76	1	2012	1	1	0	0	0	0	0	0	0	1	0	0	0	0	0	0	0	4	1	1	3	0	0	0	0	0	0	0	0	0	0	0	0	0	7	1	1	7.98904109589041
1237	1237	58	1	2012	2	3	0	0	0	0	0	0	1	1	0	0	0	0	0	0	0	4	0	2	4	0	0	0	0	0	0	0	0	0	0	0	0	0	7	1	0	9.25753424657534
1238	1238	67	1	2012	1	2	0	0	1	1	0	0	0	1	0	0	0	0	0	0	0	4	0	1	3	0	0	0	0	0	0	0	0	0	0	0	1	0	6	1	0	9.26027397260274
1239	1239	61	1	2012	2	2	1	0	0	1	0	0	0	1	0	0	0	0	0	0	0	3	0	1	2	0	0	0	0	0	0	0	0	0	0	0	0	0	5	1	0	9.27671232876712
1240	1240	78	1	2012	1	1	0	0	0	0	0	0	0	1	0	0	0	0	0	0	0	4	0	2	2	0	0	0	0	0	0	0	0	0	0	0	0	0	8	1	0	9.27671232876712
1241	1241	68	2	2012	2	1	1	0	1	0	0	1	1	1	0	0	0	0	0	0	0	5	1	1	2	0	1	0	0	0	0	0	0	0	0	0	1	0	20	2	0	9.27123287671233
1242	1242	73	1	2012	1	1	0	0	1	0	0	0	0	1	0	0	0	0	0	0	0	5	0	0	4	0	0	0	0	0	0	0	0	0	0	0	1	0	7	1	1	7.22739726027397
1243	1243	73	1	2012	1	1	1	0	1	0	0	1	0	1	0	0	0	0	0	0	0	6	0	1	3	0	0	0	0	0	0	0	0	0	0	1	1	0	8	1	0	9.28767123287671
1244	1244	70	1	2012	2	2	1	0	1	0	1	0	0	1	0	0	1	1	1	0	0	7	1	1	3	0	0	0	0	1	1	0	0	0	0	0	1	0	12	1	1	5.23835616438356
1245	1245	64	1	2012	1	1	1	0	1	1	0	0	1	1	0	0	0	0	0	0	0	4	0	1	3	0	0	0	0	0	0	0	0	0	0	0	0	0	7	1	1	6.47945205479452
1246	1246	60	2	2012	2	1	1	1	1	1	0	1	0	1	0	0	0	0	0	0	0	5	0	1	1	0	0	0	0	0	0	0	0	0	0	0	1	0	7	1	0	9.29041095890411
1247	1247	59	1	2012	2	2	0	0	0	0	1	0	0	1	0	0	0	0	0	0	0	3	1	2	2	0	0	0	0	0	0	0	0	0	0	0	0	0	6	1	0	9.29041095890411
1248	1248	73	1	2012	1	1	0	1	0	0	1	0	1	1	0	0	0	0	0	0	0	6	1	1	3	0	0	0	0	0	0	0	0	0	0	0	1	0	7	1	0	9.29315068493151
1249	1249	70	1	2012	1	1	1	1	1	0	1	1	0	1	1	0	0	0	0	0	0	6	1	2	3	0	0	0	0	1	0	0	0	0	0	0	1	0	13	1	0	9.27945205479452
1250	1250	75	1	2012	2	1	1	0	1	1	0	0	0	1	0	0	0	0	0	0	0	5	0	1	3	0	0	0	0	0	0	0	0	0	0	0	0	0	6	1	1	8.64109589041096
1251	1251	80	2	2012	2	2	1	1	0	1	0	0	1	1	0	0	0	0	0	0	0	6	0	1	2	0	0	0	0	1	0	0	0	0	0	0	0	0	18	1	1	5.0027397260274
1252	1252	49	1	2012	2	2	0	0	1	0	2	1	0	1	0	0	0	0	0	0	0	2	0	2	2	0	0	0	0	0	0	0	0	0	0	0	0	0	5	1	0	9.28767123287671
1253	1253	45	1	2012	1	1	0	0	1	0	1	0	1	1	0	0	0	0	0	0	0	1	0	1	2	0	0	0	0	0	0	0	0	0	0	0	0	0	6	1	0	9.30684931506849
1254	1254	79	1	2012	2	2	1	2	1	0	1	0	1	1	0	0	1	0	0	0	1	9	0	1	3	0	0	0	0	0	0	0	0	0	0	0	1	0	12	1	1	8.53972602739726
1255	1255	68	1	2012	2	1	1	1	0	0	0	1	0	1	0	0	0	0	0	0	0	5	0	1	2	0	0	0	0	0	0	0	0	0	0	0	0	0	6	1	0	9.31506849315068
1256	1256	59	1	2012	1	1	1	0	0	0	0	0	0	1	0	0	0	0	0	0	0	3	1	2	3	0	0	0	0	0	0	0	0	0	0	0	0	0	6	1	0	9.31506849315068
1257	1257	52	2	2012	1	1	1	0	1	0	0	0	0	1	0	0	0	0	0	0	0	2	0	1	1	0	0	0	0	0	0	0	0	0	0	0	0	0	5	1	0	9.31780821917808
1258	1258	70	1	2012	2	2	1	0	1	0	1	0	0	1	0	0	0	0	0	0	0	4	1	1	3	0	0	0	1	0	0	0	0	0	0	0	0	0	6	1	1	3.65479452054795
1259	1259	82	1	2012	1	1	1	1	1	0	1	0	1	1	1	0	0	0	0	0	0	8	0	0	1	0	0	0	0	0	0	0	0	0	0	0	1	0	18	1	1	2.19452054794521
1260	1260	54	1	2012	2	1	1	0	1	0	1	0	1	1	0	0	0	0	0	0	0	2	1	2	2	0	0	0	0	0	0	0	0	0	0	0	0	0	6	1	0	9.30958904109589
1261	1261	66	2	2012	1	1	1	2	0	0	0	0	0	1	0	0	0	0	0	0	0	4	1	1	2	0	0	0	0	0	0	0	0	0	0	0	0	0	13	1	0	9.32876712328767
1262	1262	70	1	2012	1	1	1	0	1	0	1	1	0	1	0	0	0	0	0	0	0	6	1	2	3	0	0	0	0	0	0	0	0	0	0	0	0	0	5	1	0	9.30684931506849
1263	1263	64	1	2012	2	2	1	1	1	1	2	0	0	1	0	0	0	0	0	0	0	6	1	2	3	0	0	0	0	0	0	0	0	0	0	0	0	0	6	1	0	9.31506849315068
1264	1264	75	1	2012	2	2	1	0	0	1	1	0	1	1	0	0	0	0	0	0	0	5	0	1	3	0	0	0	0	0	0	0	0	0	0	0	1	0	7	1	1	8.54520547945205
1265	1265	54	1	2012	1	1	1	0	1	0	2	0	0	1	0	0	0	0	0	0	0	2	1	2	2	0	0	0	0	0	0	0	0	0	0	0	0	0	7	1	0	9.33698630136986
1266	1266	63	1	2012	1	1	1	1	0	0	0	0	0	1	0	0	0	0	0	0	0	4	1	2	3	0	0	0	0	0	0	0	0	0	0	0	0	0	9	1	1	2.11232876712329
1267	1267	74	2	2012	1	1	1	1	1	1	0	0	0	1	0	0	0	0	0	0	0	5	0	1	2	0	0	0	0	0	0	0	0	0	0	0	1	0	8	1	0	9.34520547945205
1268	1268	48	2	2012	1	1	0	0	0	0	0	0	0	1	0	0	0	0	0	0	0	1	1	1	1	0	0	0	0	0	0	0	0	0	0	0	0	0	7	1	0	9.32602739726027
1269	1269	61	1	2012	2	2	0	1	1	1	2	0	0	1	0	0	0	0	0	0	0	5	1	2	2	0	0	0	0	0	0	0	0	0	0	0	1	0	6	1	0	9.31780821917808
1270	1270	75	1	2012	2	1	1	1	1	0	0	0	0	1	0	0	0	0	0	0	0	6	0	1	2	0	0	0	0	0	0	0	0	0	0	0	0	0	5	1	1	5.73972602739726
1271	1271	68	1	2012	1	1	0	0	1	0	1	0	0	1	0	0	0	0	0	1	0	4	0	1	3	0	0	0	0	0	0	0	0	0	0	0	1	0	6	1	0	9.33698630136986
1272	1272	66	1	2012	2	2	1	1	1	0	0	0	0	1	1	0	0	0	0	0	0	6	1	1	3	0	0	0	0	1	0	0	0	0	0	0	1	0	10	1	0	9.35616438356164
1273	1273	59	1	2012	2	2	1	0	1	1	1	0	0	1	0	0	0	0	0	0	0	2	1	1	2	0	0	0	0	0	0	0	0	0	0	1	0	0	7	1	1	4.29041095890411
1274	1274	42	1	2012	2	2	0	0	1	0	1	0	0	1	0	0	0	0	0	0	0	2	0	1	1	0	0	0	0	0	0	0	0	0	0	0	0	0	6	1	0	9.36438356164384
1275	1275	54	1	2012	1	1	0	1	1	0	1	0	0	1	0	0	0	0	0	0	0	3	1	2	3	0	0	0	0	0	0	0	0	0	0	0	1	0	8	1	1	1.15890410958904
1276	1276	55	1	2012	2	2	1	0	0	1	1	0	1	1	0	0	0	0	0	0	0	3	0	2	2	0	0	0	0	1	0	0	0	0	0	1	0	0	5	1	0	9.35068493150685
1277	1277	78	1	2012	2	1	0	0	1	0	1	0	0	1	0	0	0	0	0	0	0	4	0	2	2	0	0	0	0	1	0	0	0	0	0	0	1	0	5	1	1	8.60547945205479
1278	1278	68	1	2012	2	1	1	1	1	0	0	0	0	1	0	0	0	0	0	0	0	5	1	1	3	0	0	0	0	0	0	0	0	0	0	0	1	0	10	1	0	9.37260273972603
1279	1279	75	1	2012	2	3	1	0	0	1	0	0	1	1	0	1	0	0	1	1	0	7	1	1	2	0	0	0	1	1	0	1	0	1	0	0	1	0	6	1	1	7.56164383561644
1280	1280	82	1	2012	1	1	1	0	1	1	0	1	0	1	0	0	0	0	0	0	0	6	1	1	2	0	0	0	0	0	0	0	0	0	0	0	0	0	9	1	0	9.37534246575343
1281	1281	70	2	2012	2	2	1	1	1	0	0	0	0	1	0	0	0	0	0	0	0	5	0	1	1	0	0	0	0	0	0	0	0	0	0	0	0	0	5	1	0	9.38082191780822
1282	1282	76	1	2012	2	1	1	1	1	0	0	1	0	1	0	0	0	0	0	0	0	7	0	2	2	0	0	0	0	1	0	0	0	0	0	0	1	0	7	1	0	9.38356164383562
1283	1283	52	1	2012	2	3	1	0	0	0	2	1	0	1	1	0	0	0	0	0	0	5	0	1	1	0	0	0	0	0	0	0	0	0	0	0	1	0	7	1	1	0.347945205479452
1284	1284	44	1	2012	1	1	0	0	1	0	2	0	0	1	0	0	0	0	0	0	0	1	0	2	2	0	0	0	0	0	0	0	0	0	0	0	0	0	6	1	0	9.35616438356164
1285	1285	79	1	2012	2	1	1	0	1	0	0	1	1	1	0	0	0	0	0	0	0	6	1	1	4	0	0	0	0	0	0	0	0	0	0	0	0	0	6	1	0	9.36712328767123
1286	1286	66	2	2012	2	1	1	0	0	0	0	1	1	1	0	0	0	0	0	0	0	4	0	2	4	0	0	0	0	0	0	0	0	0	0	0	0	0	8	1	0	9.32876712328767
1287	1287	47	1	2012	1	1	1	1	1	1	1	1	1	1	0	0	0	0	1	0	0	4	1	2	3	0	0	0	0	0	0	0	0	0	0	0	1	0	8	1	1	8.66849315068493
1288	1288	67	1	2012	1	1	0	0	0	0	1	0	0	1	0	0	0	0	0	0	0	3	1	1	1	0	0	0	0	0	0	0	0	0	0	0	0	0	6	1	0	9.4
1289	1289	50	1	2012	1	1	0	0	1	1	2	0	0	1	0	0	0	0	0	0	0	2	0	1	1	0	0	0	0	0	0	0	0	0	0	0	0	0	5	1	0	9.4027397260274
1290	1290	63	1	2012	2	2	1	0	0	0	0	0	0	1	0	0	0	0	1	0	0	4	1	2	5	0	0	0	0	0	0	0	0	0	0	0	1	0	7	1	0	9.40821917808219
1291	1291	61	1	2012	2	2	0	0	1	0	1	0	0	1	0	0	0	0	0	0	0	4	1	1	2	0	0	0	0	0	0	0	0	0	0	0	1	0	7	1	0	9.41369863013699
1292	1292	70	2	2012	1	1	1	0	1	0	0	0	0	1	0	0	0	0	1	0	0	3	1	1	2	0	0	0	0	0	0	0	0	0	0	0	1	0	8	1	0	9.40821917808219
1293	1293	70	1	2012	2	2	1	1	0	0	1	1	0	1	0	0	0	0	1	0	0	6	0	1	2	0	0	0	0	0	0	0	0	0	0	0	0	0	14	1	0	9.39178082191781
1294	1294	78	1	2012	2	2	0	0	1	0	1	0	0	1	1	0	0	0	0	0	0	6	0	1	2	0	0	0	1	0	0	0	0	0	0	0	0	0	8	1	1	1.26849315068493
1295	1295	68	2	2012	2	2	1	2	1	1	0	1	1	1	0	0	1	0	0	0	0	8	1	1	3	0	0	0	0	0	0	0	0	0	0	0	1	0	8	1	0	9.42739726027397
1296	1296	69	1	2012	1	1	1	0	0	0	0	1	0	1	0	0	0	0	0	0	0	5	0	1	3	0	0	0	0	0	0	0	0	0	0	0	0	0	6	1	0	9.42739726027397
1297	1297	62	1	2012	2	2	0	0	0	0	0	0	0	1	0	0	0	0	0	0	0	3	1	1	3	0	0	0	0	1	0	0	0	0	0	0	1	0	6	1	0	9.43287671232877
1298	1298	70	1	2012	2	2	1	1	1	0	0	1	0	1	0	0	1	0	0	0	0	7	0	1	1	0	0	0	0	0	0	0	0	0	0	0	0	0	7	1	1	8.85205479452055
1299	1299	82	1	2012	1	1	1	0	0	0	0	1	1	1	0	0	0	0	0	0	0	8	1	1	2	0	0	0	0	0	0	0	0	0	0	0	1	0	11	1	0	9.43287671232877
1300	1300	69	1	2012	2	2	1	0	0	0	1	1	0	1	0	0	0	0	0	0	0	5	1	1	3	0	0	0	1	0	0	0	0	0	0	0	1	0	5	1	0	9.42191780821918
1301	1301	56	1	2012	2	1	1	0	1	0	1	0	0	1	0	0	1	0	0	0	0	4	0	2	4	0	0	0	0	0	0	0	0	0	0	0	0	0	9	1	0	9.42191780821918
1302	1302	60	1	2012	2	2	1	0	1	1	1	0	0	1	0	0	0	0	0	0	0	3	0	2	3	0	0	0	0	0	0	0	0	0	0	0	0	0	6	1	0	9.43287671232877
1303	1303	50	1	2012	1	2	1	2	1	1	2	0	1	1	0	0	1	0	0	0	0	4	1	2	3	0	0	0	0	0	0	0	0	0	0	0	1	0	10	1	1	5.38356164383562
1304	1304	65	1	2012	1	2	1	0	1	0	1	1	0	1	0	0	0	0	0	0	0	4	0	1	3	0	0	0	0	0	0	0	0	0	0	0	1	0	6	1	0	9.43287671232877
1305	1305	60	1	2012	1	1	1	0	1	0	0	0	1	1	0	0	2	0	0	0	0	4	0	2	2	0	0	0	0	1	0	0	0	0	0	0	0	0	9	1	0	9.44657534246575
1306	1306	57	1	2012	1	1	1	0	1	1	1	0	1	1	0	0	0	0	0	0	0	3	1	2	2	0	0	0	0	0	0	0	0	0	0	0	1	0	10	1	0	9.44657534246575
1307	1307	73	1	2012	2	2	1	0	0	0	0	0	0	1	0	0	0	0	0	0	0	5	0	1	3	0	0	0	0	0	0	0	0	0	0	0	0	0	7	1	1	6.85479452054795
1308	1308	76	1	2012	1	3	1	1	1	0	2	0	0	1	0	0	0	0	0	0	0	6	0	1	3	0	0	0	0	0	0	0	0	0	0	0	0	0	8	1	0	9.45205479452055
1309	1309	78	1	2012	2	2	1	0	1	0	0	0	0	1	1	0	0	0	0	0	0	6	0	2	2	0	0	0	0	0	0	0	0	0	0	0	1	0	9	1	1	7.97260273972603
1310	1310	73	2	2012	1	1	1	0	1	0	0	0	0	1	0	0	0	0	0	0	0	4	1	1	2	0	0	0	0	0	0	0	0	0	0	0	0	0	5	1	0	9.46027397260274
1311	1311	69	2	2012	1	1	1	1	0	0	0	0	1	1	0	0	0	0	0	0	0	4	1	1	2	0	0	0	0	0	0	0	0	0	0	0	0	0	7	1	0	9.44657534246575
1312	1312	69	1	2012	2	3	1	1	0	0	2	0	0	1	0	0	0	0	0	0	0	5	0	1	2	0	0	0	0	0	0	0	0	0	0	0	0	0	7	1	1	2.97808219178082
1313	1313	83	2	2012	2	2	1	0	1	1	0	0	1	1	0	0	0	0	0	0	0	7	1	1	2	0	0	0	1	0	0	0	0	0	0	0	0	0	12	1	1	7.1041095890411
1314	1314	66	1	2012	1	1	1	1	1	0	0	0	0	1	0	0	0	0	0	0	0	4	0	1	2	0	0	0	0	0	0	0	0	0	0	0	0	0	5	1	0	9.46575342465753
1315	1315	51	1	2012	2	2	1	2	1	1	1	0	0	1	0	0	0	0	0	0	0	4	1	2	3	0	0	0	0	0	0	0	0	0	0	0	0	1	4	1	1	9.09315068493151
1316	1316	51	1	2012	2	2	1	2	1	1	1	0	0	1	0	0	0	0	0	0	0	4	1	2	3	0	0	0	0	0	0	0	0	0	0	0	0	1	4	1	1	9.09315068493151
1317	1317	74	1	2012	2	2	1	1	0	0	0	1	0	1	0	0	0	0	0	0	0	7	1	1	3	0	0	0	0	0	0	0	0	0	0	0	1	1	15	1	0	9.47123287671233
1318	1318	72	2	2012	2	2	1	0	1	0	0	0	0	1	0	0	0	0	0	0	0	5	1	1	2	0	0	0	0	0	0	0	0	0	0	0	1	0	7	1	0	9.46575342465753
1319	1319	63	1	2012	2	2	1	0	1	0	1	0	0	1	0	0	0	0	0	0	0	4	1	2	2	0	0	0	0	0	0	0	0	0	0	0	1	0	6	1	0	9.47945205479452
1320	1320	64	1	2012	2	2	1	0	1	0	2	0	0	1	0	0	0	0	0	0	0	4	0	1	2	0	0	0	0	0	0	0	0	0	0	0	0	0	6	1	0	9.47671232876712
1321	1321	64	1	2012	1	1	1	0	1	1	0	0	0	1	0	0	0	0	0	0	0	3	1	2	2	0	0	0	0	0	0	0	0	0	0	0	1	0	5	1	0	9.47945205479452
1322	1322	42	2	2012	2	2	0	0	1	0	2	0	0	1	0	0	0	0	0	0	0	2	1	2	3	0	0	0	0	0	0	0	0	0	0	0	1	0	6	1	0	9.48219178082192
1323	1323	52	1	2012	2	2	1	1	1	0	1	1	1	1	0	0	0	0	0	0	1	6	1	2	3	0	0	0	0	0	0	0	0	0	0	0	0	0	6	1	0	9.48767123287671
1324	1324	71	1	2012	2	2	1	0	0	0	0	0	0	1	0	0	0	0	0	0	0	5	1	1	3	0	0	0	0	0	0	0	0	0	0	1	0	0	9	1	0	9.47945205479452
1325	1325	61	1	2012	2	1	0	0	1	0	0	0	0	1	0	0	0	0	0	0	0	3	0	2	3	0	0	0	0	0	0	0	0	0	0	0	0	0	5	1	0	9.49041095890411
1326	1326	76	1	2012	2	1	1	0	1	0	0	1	1	1	0	0	0	0	0	0	0	7	1	1	3	0	1	0	0	0	0	0	1	1	0	0	0	0	44	2	1	1.16164383561644
1327	1327	46	1	2012	1	2	1	0	1	0	0	0	0	1	0	0	0	0	0	0	0	1	1	2	3	0	0	0	0	0	0	0	0	0	0	0	0	0	5	1	0	9.47123287671233
1328	1328	85	1	2012	2	1	1	0	0	0	0	0	0	1	0	0	0	0	0	0	0	6	0	1	3	0	0	0	0	0	0	0	0	0	0	0	0	0	10	1	0	9.5013698630137
1329	1329	62	1	2012	2	1	1	0	1	0	0	0	0	1	0	0	0	0	0	0	0	3	1	1	3	0	0	0	0	0	0	0	0	0	0	0	0	0	6	1	0	9.5041095890411
1330	1330	56	1	2012	2	3	1	1	1	0	2	0	0	1	0	0	0	0	0	0	0	4	1	2	3	0	0	0	0	0	0	0	0	0	0	0	0	0	7	1	0	9.48493150684932
1331	1331	57	1	2012	2	2	0	0	1	0	1	0	0	1	0	0	0	0	0	0	0	3	1	1	2	0	0	0	0	0	0	0	0	0	0	0	1	0	6	1	0	9.50684931506849
1332	1332	66	1	2012	2	1	0	0	0	0	0	0	0	1	0	0	0	0	0	0	0	3	1	1	2	0	0	0	0	1	0	0	0	0	0	0	0	0	6	1	0	9.50958904109589
1333	1333	61	1	2012	2	1	1	0	1	1	2	0	0	1	0	0	0	0	0	0	0	3	0	2	3	0	0	0	0	0	0	0	0	0	0	0	0	0	6	1	0	9.48493150684932
1334	1334	76	1	2012	2	2	1	1	1	0	0	0	1	1	0	0	0	0	0	0	0	5	1	1	3	0	0	0	0	0	0	0	0	0	0	0	1	0	8	1	0	9.48493150684932
1335	1335	65	1	2012	2	2	1	1	0	0	0	0	0	1	0	0	0	0	0	0	0	5	0	1	3	0	0	0	0	0	0	0	0	0	0	0	0	0	5	1	0	9.48219178082192
1336	1336	51	1	2012	1	1	1	1	1	1	1	0	0	1	0	0	0	0	0	0	0	4	0	2	2	0	0	0	0	0	0	0	0	0	0	0	0	0	6	1	0	9.51780821917808
1337	1337	60	1	2012	2	2	1	0	1	0	0	0	1	1	0	0	0	0	0	0	0	2	1	2	3	0	0	0	0	0	0	0	0	0	0	0	1	0	9	1	0	9.49041095890411
1338	1338	60	1	2012	2	1	1	1	0	1	1	0	0	1	0	0	0	0	0	0	0	4	0	1	1	0	0	0	0	0	0	0	0	0	0	0	0	0	7	2	0	9.52328767123288
1339	1339	84	2	2012	1	1	0	1	1	1	0	1	1	1	0	0	0	0	0	1	0	8	1	1	3	0	1	0	0	1	0	1	0	1	0	0	1	0	42	2	1	0.161643835616438
1340	1340	51	1	2012	2	2	1	0	1	0	2	0	0	1	0	0	0	0	0	0	0	3	0	1	2	0	0	0	0	0	0	0	0	0	0	0	0	0	5	1	0	9.52602739726027
1341	1341	55	2	2012	2	2	1	0	1	1	0	0	0	1	0	0	0	0	0	0	0	2	1	1	3	0	0	0	0	0	0	0	0	0	0	0	0	0	7	1	0	9.50684931506849
1342	1342	73	1	2012	2	1	0	0	0	0	0	0	0	1	0	0	0	0	0	0	0	4	0	2	2	0	0	0	0	0	0	0	0	0	0	0	1	0	7	1	1	7.63287671232877
1343	1343	51	1	2012	2	2	1	1	1	1	1	0	1	1	0	0	0	0	0	0	0	5	1	2	3	0	0	0	0	0	0	0	0	0	0	0	0	0	7	1	1	9.15616438356164
1344	1344	51	1	2012	2	2	1	1	1	1	1	0	1	1	0	0	0	0	0	0	0	5	1	2	3	0	0	0	0	0	0	0	0	0	0	0	0	0	7	1	1	9.15616438356164
1345	1345	62	2	2012	2	2	1	0	1	0	0	0	0	1	0	0	0	0	0	0	0	3	1	1	3	0	0	0	0	0	0	0	0	0	0	0	1	0	6	1	0	9.52876712328767
1346	1346	58	1	2012	2	1	1	1	1	0	0	1	0	1	0	0	1	0	0	0	0	5	0	2	2	0	0	0	0	0	0	0	0	0	0	0	0	0	10	2	1	7.46575342465753
1347	1347	70	1	2012	2	1	1	0	0	0	0	1	0	1	0	0	0	0	0	0	0	4	0	1	3	0	0	0	0	0	0	0	0	0	0	0	0	0	5	1	0	9.50958904109589
1348	1348	62	2	2012	1	1	1	1	1	0	0	0	0	1	0	0	0	0	0	0	0	4	1	1	2	0	0	0	0	0	0	0	0	0	0	0	0	0	8	1	0	9.53972602739726
1349	1349	66	1	2012	2	1	1	2	0	0	0	1	1	1	0	0	2	0	0	0	0	8	1	1	2	0	0	0	0	1	0	0	0	0	0	0	1	0	21	2	1	0.408219178082192
1350	1350	57	1	2012	2	2	0	0	1	1	0	0	0	1	0	0	0	0	0	0	0	3	1	2	3	0	0	0	0	0	0	0	0	0	0	0	0	0	9	1	0	9.54520547945205
1351	1351	77	1	2012	2	3	1	0	1	0	0	0	1	1	0	0	0	0	0	0	0	5	1	2	2	0	0	0	0	1	0	0	0	1	1	1	1	0	9	3	1	0.0246575342465753
1352	1352	72	1	2012	2	1	1	1	0	0	1	0	0	1	0	0	0	0	0	0	0	6	0	1	2	0	0	0	0	0	0	0	0	0	0	0	0	0	10	1	0	9.54794520547945
1353	1353	56	1	2012	1	1	1	0	1	1	0	0	0	1	0	0	0	0	0	0	0	2	0	2	3	0	0	0	0	0	0	0	0	0	0	0	0	0	5	1	0	9.56438356164383
1354	1354	51	1	2012	2	3	0	0	0	0	2	0	0	1	0	0	0	0	0	0	0	3	0	1	1	0	0	0	0	0	0	0	0	0	0	0	1	0	7	1	0	9.56712328767123
1355	1355	80	2	2012	1	1	0	0	0	0	0	1	0	1	0	0	0	0	0	0	0	5	0	2	2	0	0	0	0	0	0	0	0	0	0	0	1	0	6	1	0	9.56438356164383
1356	1356	60	1	2012	2	2	1	1	1	0	0	1	0	1	0	0	0	0	0	0	0	6	0	1	1	0	0	0	0	0	0	0	0	0	0	0	1	0	8	1	1	1.87123287671233
1357	1357	56	1	2012	1	1	1	0	1	0	1	0	0	1	0	0	0	0	0	0	0	2	1	2	4	0	0	0	1	0	0	0	0	0	0	0	1	0	15	1	0	9.58082191780822
1358	1358	59	1	2012	2	2	1	0	1	0	2	0	1	1	0	0	0	0	0	0	0	2	0	2	2	0	0	0	0	0	0	0	0	0	0	0	0	0	5	1	0	9.56712328767123
1359	1359	84	1	2012	2	2	1	0	1	0	0	1	0	1	0	0	0	0	0	0	0	6	1	1	3	0	0	0	0	0	0	0	0	0	0	0	0	0	5	1	0	9.58630136986301
1360	1360	60	1	2012	2	2	0	0	1	0	0	0	0	1	0	0	0	0	0	0	0	3	0	1	1	0	0	0	0	0	0	0	0	0	0	0	0	0	6	1	0	9.57534246575342
1361	1361	63	1	2012	2	2	1	1	1	0	2	0	0	1	0	0	0	0	0	0	0	5	1	2	2	0	0	0	0	0	0	0	0	0	0	0	0	0	8	1	0	9.58082191780822
1362	1362	80	1	2012	1	1	1	0	1	0	0	0	0	1	0	0	0	0	0	0	0	5	1	1	2	0	0	0	0	1	0	0	0	0	0	0	0	0	8	1	1	0.104109589041096
1363	1363	62	1	2012	2	2	0	0	1	0	1	0	0	1	0	0	0	0	0	0	0	3	0	1	2	0	0	0	0	0	0	0	0	0	0	1	0	0	10	1	1	2.81095890410959
1364	1364	64	1	2012	2	1	0	0	0	0	0	0	0	1	0	0	0	0	0	0	0	5	1	1	2	0	0	0	0	0	0	0	0	0	0	0	0	0	11	1	0	9.5972602739726
1365	1365	74	1	2012	2	2	1	1	0	0	0	1	0	1	0	0	0	0	0	0	0	7	0	1	3	0	0	0	0	0	0	0	0	0	0	0	1	0	9	1	0	9.57808219178082
1366	1366	69	1	2012	1	1	1	2	1	0	2	1	1	1	0	0	0	0	0	0	0	6	0	2	2	0	0	0	0	0	0	0	0	0	0	0	0	0	6	1	0	9.6
1367	1367	82	1	2012	1	2	1	0	1	1	0	1	0	1	0	1	1	0	1	1	0	9	1	1	3	0	0	0	0	0	0	1	0	1	0	0	1	0	33	3	1	0.0904109589041096
1368	1368	65	1	2012	2	2	0	2	0	0	0	0	0	1	0	0	0	0	0	0	0	5	1	1	3	0	0	0	0	0	0	0	0	0	0	0	0	0	8	1	0	9.60547945205479
1369	1369	58	2	2012	1	1	1	0	1	1	0	1	1	1	1	0	0	0	0	0	0	4	1	2	3	0	0	0	0	0	1	0	0	0	0	0	1	0	14	1	0	9.61369863013699
1370	1370	41	1	2012	1	1	1	0	1	0	2	0	0	1	0	0	0	0	0	0	0	1	1	1	2	0	0	0	0	0	0	0	0	0	0	0	0	0	5	1	0	9.61643835616438
1371	1371	56	1	2012	2	2	1	1	1	0	2	0	0	1	0	0	1	0	0	0	0	5	1	2	2	0	0	0	0	0	0	0	0	0	0	0	0	0	7	1	1	4.96438356164384
1372	1372	42	1	2012	2	2	0	0	0	0	2	0	0	1	0	0	0	0	0	0	0	2	0	2	3	0	0	0	0	0	0	0	0	0	0	0	0	0	6	1	0	9.61917808219178
1373	1373	63	1	2012	1	1	1	1	1	0	0	0	0	1	0	0	0	0	1	0	0	5	1	1	3	0	0	0	0	1	0	0	0	0	0	0	0	0	7	1	0	9.61917808219178
1374	1374	85	1	2012	2	2	0	0	0	0	0	1	0	1	0	0	0	0	0	0	0	7	0	2	2	0	0	0	0	0	0	0	0	0	0	0	0	0	6	1	0	9.62191780821918
1375	1375	88	2	2012	2	2	1	0	0	1	0	0	0	1	0	0	0	0	0	0	0	6	0	1	1	0	0	0	0	0	0	0	0	0	0	0	0	0	7	1	0	9.60547945205479
1376	1376	58	1	2012	2	2	1	1	1	0	1	0	0	1	0	0	0	0	0	0	0	4	0	2	3	0	0	0	0	0	0	0	0	0	0	0	0	0	10	1	0	9.62465753424657
1377	1377	63	1	2012	1	1	1	0	1	0	1	1	1	1	0	0	0	0	0	0	0	4	0	2	2	0	0	0	0	0	0	0	0	0	0	0	0	0	8	1	0	9.62465753424657
1378	1378	60	1	2011	1	1	1	0	0	0	1	1	0	1	0	0	0	0	0	0	0	3	0	2	4	0	1	0	0	1	0	0	0	0	0	0	1	0	7	3	1	0.0191780821917808
1379	1379	64	1	2011	2	2	1	0	1	0	2	1	0	1	0	0	0	0	0	0	0	6	0	2	2	0	0	0	0	0	0	0	0	0	0	0	0	0	10	1	0	9.63287671232877
1380	1380	59	2	2011	2	2	0	1	1	0	2	0	0	1	0	0	0	0	0	0	0	3	1	1	2	0	0	0	0	1	0	0	0	0	0	0	1	0	12	1	0	9.63561643835616
1381	1381	69	1	2011	2	1	1	1	1	0	0	0	0	1	0	0	0	0	0	0	0	4	1	1	3	0	0	0	0	0	0	0	0	0	0	0	0	0	8	1	1	2.33698630136986
1382	1382	67	2	2011	2	2	1	1	1	0	0	0	0	1	0	0	0	0	0	0	0	5	0	2	2	0	0	0	0	0	0	0	0	0	0	0	0	0	10	1	0	9.63835616438356
1383	1383	62	2	2011	1	2	1	1	1	1	0	0	0	1	0	0	0	0	0	0	0	4	0	2	3	0	0	0	0	1	0	0	0	0	0	0	0	0	9	1	0	9.63835616438356
1384	1384	78	1	2011	2	2	1	0	0	0	0	0	0	1	0	0	0	0	0	0	0	5	0	1	3	0	0	0	0	0	0	0	0	0	0	0	1	0	7	1	1	5.01369863013699
1385	1385	67	1	2011	2	2	1	0	0	0	1	0	0	1	0	1	0	0	0	0	0	5	1	1	2	0	0	0	0	0	0	0	0	0	0	0	1	0	6	1	0	9.63835616438356
1386	1386	50	2	2011	2	2	1	0	1	0	0	0	0	1	0	0	0	0	0	0	0	2	1	2	4	0	0	0	0	0	0	0	0	0	0	0	1	0	6	1	0	9.64383561643836
1387	1387	63	1	2011	2	2	1	1	1	1	0	1	0	1	0	0	0	0	0	0	0	6	0	1	2	0	0	0	0	1	0	0	0	0	0	0	0	0	7	1	1	6.52876712328767
1388	1388	58	1	2011	2	1	1	0	1	0	0	0	0	1	0	0	0	0	0	0	0	2	0	2	3	0	0	0	0	0	0	0	0	0	0	0	0	0	6	1	0	9.65753424657534
1389	1389	56	1	2011	2	2	0	1	1	0	2	1	0	1	0	1	0	0	0	0	0	6	1	1	2	0	0	0	0	0	0	0	0	0	0	0	1	0	9	1	0	9.64383561643836
1390	1390	79	1	2011	2	1	1	0	1	0	0	0	0	1	0	0	0	0	0	0	0	4	1	1	3	0	0	0	0	0	0	0	0	0	0	0	0	0	6	1	0	9.66027397260274
1391	1391	59	1	2011	2	1	1	0	1	0	2	0	0	1	0	0	0	0	0	0	0	2	0	1	1	0	0	0	0	0	0	0	0	0	0	0	0	0	5	1	0	9.66301369863014
1392	1392	69	1	2011	2	2	0	0	0	0	2	1	0	1	0	0	0	0	0	0	0	5	0	1	3	0	0	0	0	0	1	0	0	0	0	0	1	0	6	1	0	9.65205479452055
1393	1393	78	1	2011	2	1	1	1	1	0	0	0	0	1	0	0	0	0	0	0	0	7	0	1	1	0	0	0	0	0	0	0	0	0	0	0	0	0	7	1	1	2.63835616438356
1394	1394	75	2	2011	1	1	1	0	1	0	0	0	0	1	0	0	0	0	0	0	0	5	0	1	1	0	0	0	0	0	0	0	0	0	0	0	0	0	4	1	0	9.66849315068493
1395	1395	63	1	2011	2	1	0	0	1	0	0	0	0	1	0	0	0	0	0	0	0	3	0	2	2	0	0	0	0	0	0	0	0	0	0	0	0	0	23	1	0	9.66027397260274
1396	1396	79	1	2011	1	1	1	1	1	0	1	0	1	1	0	0	0	0	0	0	0	7	1	1	3	0	0	0	0	0	0	0	0	0	0	0	1	0	13	1	0	9.67123287671233
1397	1397	40	1	2011	2	2	1	0	0	0	2	0	0	1	0	0	0	0	0	0	0	2	0	2	3	0	0	0	0	0	0	0	0	0	0	0	0	0	6	1	0	9.67397260273973
1398	1398	65	1	2011	2	2	0	0	1	0	2	0	0	1	0	1	0	0	0	0	0	5	0	2	3	0	0	0	0	0	0	0	0	0	0	0	0	0	7	1	0	9.66301369863014
1399	1399	71	1	2012	2	3	0	1	0	1	1	1	0	1	0	1	1	0	1	0	0	9	1	1	2	0	0	0	0	1	0	0	0	0	0	1	1	0	22	3	1	0.0602739726027397
1400	1400	77	1	2011	1	1	1	1	0	1	2	0	1	1	0	1	0	0	1	0	0	8	1	1	3	0	0	0	0	0	0	0	0	0	0	0	1	0	10	1	1	3.40547945205479
1401	1401	61	1	2011	2	2	1	1	1	0	1	0	0	1	0	0	0	0	0	0	0	5	0	2	2	0	0	0	0	0	0	0	0	0	0	0	0	0	5	1	0	9.67123287671233
1402	1402	72	1	2011	1	1	1	1	0	0	0	0	0	1	0	0	1	0	1	0	0	8	0	1	3	0	0	0	0	1	0	0	0	0	0	0	1	0	9	1	0	9.68219178082192
1403	1403	74	2	2011	2	2	1	1	1	0	0	0	0	1	0	0	0	1	1	1	0	5	0	1	3	0	0	0	0	0	0	1	0	1	0	0	1	0	5	1	1	8.19452054794521
1404	1404	68	1	2011	2	2	1	0	0	0	0	0	1	1	0	0	0	0	0	0	0	3	0	2	2	0	0	0	0	0	0	0	0	0	0	0	0	0	6	1	0	9.69315068493151
1405	1405	38	1	2011	2	2	0	0	1	0	2	0	0	1	0	0	0	0	0	0	0	2	1	1	2	0	0	0	0	0	0	0	0	0	0	0	0	0	6	1	0	9.6958904109589
1406	1406	74	2	2011	1	1	1	0	1	1	0	0	0	1	0	0	0	0	0	0	0	4	0	1	3	0	0	0	0	1	0	0	0	0	0	0	0	0	6	1	0	9.69315068493151
1407	1407	68	2	2011	2	3	1	0	0	1	0	0	1	1	0	0	0	0	0	0	0	5	0	2	2	0	0	0	0	1	0	0	0	0	0	0	1	0	6	1	1	7.07397260273973
1408	1408	77	1	2011	2	2	1	0	1	1	1	0	0	1	0	0	0	0	0	0	0	5	0	1	2	0	0	0	0	0	0	0	0	0	0	0	0	0	7	1	0	9.67671232876712
1409	1409	71	1	2011	2	1	1	0	0	0	0	0	0	1	0	0	0	0	0	0	0	4	1	1	2	0	0	0	0	0	0	0	0	0	0	0	1	0	7	1	0	9.6986301369863
1410	1410	54	1	2011	1	1	1	1	0	1	2	0	0	1	0	0	0	0	0	0	0	4	1	2	4	0	0	0	0	0	0	0	0	0	0	0	0	0	6	1	0	9.6986301369863
1411	1411	41	1	2011	2	2	1	1	1	1	2	0	0	1	0	0	0	0	0	0	0	3	0	2	3	0	0	0	0	0	0	0	0	0	0	0	0	0	6	1	0	9.68219178082192
1412	1412	62	1	2011	2	2	1	1	0	0	1	0	0	1	0	0	0	0	0	0	0	5	1	2	4	0	0	0	0	0	0	0	0	0	0	0	1	0	9	1	0	0.83013698630137
1413	1413	49	1	2012	2	3	0	0	0	0	2	0	1	1	1	1	0	0	0	0	0	5	1	2	3	0	0	1	0	0	0	0	0	0	0	0	1	0	28	1	0	9.60547945205479
1414	1414	42	1	2011	2	2	0	0	0	0	2	0	0	1	0	0	0	0	0	0	0	2	0	1	1	0	0	0	0	0	0	0	0	0	0	0	0	0	4	1	0	9.67945205479452
1415	1415	59	1	2011	2	1	1	1	1	0	0	0	0	1	0	0	0	0	0	0	0	3	1	2	4	0	0	0	0	0	0	0	0	0	0	0	0	0	7	1	0	9.71506849315069
1416	1416	77	2	2011	1	1	1	1	0	1	0	1	1	1	0	0	0	0	0	0	0	6	1	1	3	0	0	0	0	0	0	0	0	0	0	0	1	0	10	1	0	9.70958904109589
1417	1417	60	1	2011	1	1	0	0	0	0	0	0	0	1	0	0	0	0	0	0	0	3	1	1	2	0	0	0	0	0	0	0	0	0	0	0	0	0	5	1	0	9.71506849315069
1418	1418	82	1	2011	2	1	1	0	1	1	0	0	1	1	0	0	0	0	0	0	0	6	1	1	2	0	0	0	0	0	0	0	0	0	0	0	1	0	10	2	1	7.12876712328767
1419	1419	76	1	2011	1	1	1	0	1	0	2	0	1	1	0	1	0	0	0	0	0	6	0	1	2	0	0	0	0	1	0	0	0	0	0	0	0	0	7	1	0	9.72054794520548
1420	1420	63	1	2011	2	2	1	1	0	1	1	0	0	1	0	0	0	0	0	0	0	5	0	2	2	0	0	0	0	0	0	0	0	0	0	0	0	0	5	1	0	9.71506849315069
1421	1421	63	1	2011	1	2	1	1	1	0	1	0	1	1	0	0	0	0	0	0	0	4	1	1	3	0	0	0	0	0	0	0	0	0	0	0	0	0	4	1	0	9.72054794520548
1422	1422	49	2	2011	1	1	1	0	1	0	2	0	0	1	0	0	0	0	0	0	0	2	1	2	3	0	0	0	0	0	0	0	0	0	0	0	0	0	6	1	0	9.73424657534247
1423	1423	67	1	2011	1	1	0	1	1	0	1	0	0	1	0	0	0	0	0	0	0	5	1	2	2	0	0	0	0	0	0	0	0	0	0	0	1	0	9	1	0	9.73424657534247
1424	1424	73	1	2011	1	1	1	0	0	0	0	1	0	1	0	0	0	0	0	0	0	5	1	1	3	0	0	0	0	0	0	0	0	0	0	0	0	0	13	1	0	9.73698630136986
1425	1425	75	1	2011	2	2	1	0	1	1	0	1	0	1	0	1	0	0	0	0	0	7	0	1	2	0	0	0	0	1	0	0	0	0	0	0	1	0	7	1	1	8.32602739726027
1426	1426	75	2	2011	2	1	1	0	1	1	0	0	0	1	0	0	0	0	0	0	0	5	0	1	3	0	0	0	0	0	0	0	0	0	0	0	0	0	6	1	0	9.74520547945206
1427	1427	65	1	2011	1	1	1	0	1	0	0	0	0	1	0	0	0	0	0	0	0	3	1	2	3	0	0	0	0	0	0	0	0	0	0	0	0	0	6	1	0	9.73972602739726
1428	1428	63	2	2011	1	1	1	1	1	0	0	1	0	1	0	1	0	0	0	0	0	6	0	1	2	0	0	0	0	0	0	0	0	0	0	0	0	0	6	1	0	9.74794520547945
1429	1429	81	1	2011	2	1	1	0	0	0	0	0	0	1	0	0	0	0	0	0	0	5	1	1	3	0	0	0	0	1	0	0	0	0	0	0	1	0	10	1	0	9.75342465753425
1430	1430	63	1	2011	2	1	1	1	1	0	2	0	0	1	0	0	0	0	0	0	0	4	1	2	3	0	0	0	0	0	0	0	0	0	0	0	0	0	7	1	0	9.75068493150685
1431	1431	78	2	2011	2	2	1	1	1	1	0	0	0	1	0	0	0	0	1	0	0	6	1	1	3	0	0	0	0	0	0	0	0	0	0	0	0	0	9	1	0	9.75342465753425
1432	1432	74	2	2011	1	1	1	1	1	0	0	0	1	1	0	0	0	0	0	0	0	8	1	1	2	0	0	0	0	1	0	0	0	0	0	0	1	1	38	1	1	1.21643835616438
1433	1433	64	1	2011	2	2	1	0	0	0	1	1	1	1	0	0	2	0	1	1	1	7	1	1	2	0	0	0	0	1	0	0	0	0	0	1	1	0	7	3	1	0.0191780821917808
1434	1434	76	1	2011	2	2	1	0	1	0	0	1	1	1	0	0	0	0	0	0	0	5	0	1	4	0	0	0	0	0	0	0	0	0	0	0	1	0	11	1	0	9.73972602739726
1435	1435	56	1	2011	2	3	1	0	1	0	2	0	0	1	1	0	0	0	0	0	0	4	0	2	3	0	0	0	0	0	0	0	0	0	0	0	0	0	7	1	0	9.75068493150685
1436	1436	74	2	2011	1	1	1	1	1	0	0	0	0	1	0	0	0	0	0	0	0	5	0	1	3	0	0	0	0	0	0	0	0	0	0	0	0	0	7	1	0	9.75890410958904
1437	1437	65	1	2011	1	1	1	1	0	0	0	0	1	1	0	1	0	0	0	0	0	6	1	1	2	0	0	0	0	1	0	0	0	0	0	0	0	0	21	1	0	9.76712328767123
1438	1438	82	1	2011	2	2	1	1	0	0	0	1	1	1	0	0	0	0	0	0	1	9	1	1	2	0	1	0	0	1	0	0	0	0	0	0	1	0	20	2	1	0.194520547945205
1439	1439	69	1	2011	1	2	1	1	0	0	0	0	0	1	0	0	0	0	0	0	0	4	1	1	3	0	0	0	0	0	0	0	0	0	0	0	0	0	16	1	0	9.75890410958904
1440	1440	65	2	2011	2	1	1	1	1	0	0	1	0	1	0	0	0	0	0	0	0	5	1	1	2	0	0	0	0	0	0	0	0	0	0	0	0	0	6	1	0	9.77534246575343
1441	1441	45	2	2011	1	1	1	0	1	0	0	0	0	1	0	0	0	0	0	0	0	1	0	2	2	0	0	0	0	0	0	0	0	0	0	0	1	0	5	1	0	9.78630136986301
1442	1442	69	2	2011	2	1	1	0	1	1	0	0	0	1	0	0	0	0	0	0	0	4	0	2	2	0	0	0	0	0	0	0	0	0	0	0	0	0	6	1	0	9.77260273972603
1443	1443	71	1	2011	2	1	1	0	1	0	0	0	0	1	0	0	0	0	0	0	0	4	1	1	2	0	0	0	0	0	0	0	0	0	0	0	0	0	6	2	0	9.77260273972603
1444	1444	61	2	2011	2	1	0	1	0	1	0	0	0	1	0	0	0	0	0	0	0	4	1	1	3	0	0	0	0	0	0	0	0	0	0	0	0	0	7	1	0	9.79178082191781
1445	1445	53	1	2011	1	1	1	0	0	0	0	0	0	1	0	0	0	0	0	0	0	3	1	1	3	0	0	0	0	0	0	0	0	0	0	0	0	0	7	1	0	9.7972602739726
1446	1446	64	1	2011	2	1	1	0	1	0	1	0	1	1	0	0	0	0	0	0	0	3	0	1	3	0	0	0	0	0	0	0	0	0	0	0	0	0	6	1	0	9.7972602739726
1447	1447	84	2	2011	2	3	1	1	0	1	0	0	0	1	0	0	0	0	0	0	0	7	1	1	2	0	0	0	0	0	0	0	0	0	0	0	1	0	11	1	1	6.13424657534247
1448	1448	58	1	2011	2	1	1	0	1	0	2	0	0	1	0	0	0	0	0	0	0	2	1	2	4	0	0	0	0	0	0	0	0	0	0	1	0	1	15	1	0	9.78630136986301
1449	1449	81	1	2011	2	2	1	0	0	0	0	1	0	1	0	0	1	1	0	0	0	7	1	1	2	0	1	0	0	1	0	0	0	0	0	0	1	0	16	2	1	6
1450	1450	73	1	2011	2	1	0	0	0	0	0	0	0	1	0	0	0	0	0	0	0	4	1	2	2	0	0	0	0	0	0	0	0	0	0	0	0	0	8	1	1	8.28219178082192
1451	1451	51	1	2011	1	1	0	1	1	1	2	0	0	1	0	0	0	0	0	0	0	3	0	2	3	0	0	0	0	0	0	0	0	0	0	0	0	0	7	1	1	0.276712328767123
1452	1452	73	1	2011	1	1	1	0	0	0	1	1	0	1	0	1	0	0	0	0	0	7	1	1	2	0	0	0	0	0	0	0	0	0	0	0	0	0	13	2	0	9.81095890410959
1453	1453	53	1	2011	1	1	0	0	1	0	1	0	0	1	0	0	0	0	0	0	0	3	0	2	2	0	0	0	0	0	0	0	0	0	0	0	0	0	6	1	0	9.81369863013699
1454	1454	73	1	2011	2	2	1	1	1	0	1	1	1	1	1	0	0	0	1	0	0	9	0	2	2	0	0	0	0	0	1	0	0	0	0	0	0	0	12	1	1	2.3013698630137
1455	1455	61	1	2011	2	2	0	1	1	1	2	0	0	1	0	1	0	0	0	0	0	6	1	2	3	0	0	0	0	0	0	0	0	0	0	0	0	0	6	1	1	6.60821917808219
1456	1456	69	1	2011	2	3	1	1	1	0	2	0	0	1	0	0	0	0	0	0	0	5	1	1	2	0	0	0	0	0	0	0	0	0	0	0	0	0	7	1	0	9.82191780821918
1457	1457	78	1	2011	1	1	1	1	0	0	0	0	0	1	0	0	0	0	0	0	0	5	0	1	2	0	0	0	0	0	0	0	0	0	0	0	0	0	6	1	0	9.82465753424658
1458	1458	73	1	2011	2	2	1	0	0	0	1	0	1	1	0	0	0	0	0	0	0	6	1	1	3	0	0	0	0	0	0	0	0	0	0	0	0	0	6	1	0	9.82739726027397
1459	1459	53	1	2011	2	2	0	0	1	0	2	1	0	1	0	0	0	0	0	0	0	5	1	2	4	0	0	0	0	0	0	0	0	0	0	0	1	0	6	1	0	9.83013698630137
1460	1460	75	2	2011	1	1	0	0	0	0	0	0	0	1	0	0	0	0	0	0	0	4	1	1	3	0	0	0	0	0	0	0	0	0	0	0	1	0	6	1	1	9.5041095890411
1461	1461	70	1	2011	1	1	1	1	1	0	0	0	0	0	0	0	0	0	0	0	0	4	0	2	5	0	0	0	0	0	0	0	0	0	0	0	0	0	8	1	0	9.83287671232877
1462	1462	64	1	2011	1	1	1	1	1	0	1	0	0	1	0	1	0	0	0	0	0	5	1	1	3	0	0	0	0	0	0	0	0	0	0	0	0	0	6	1	0	9.83013698630137
1463	1463	61	1	2011	2	2	1	1	0	1	2	0	0	1	0	0	0	1	0	0	0	6	0	2	2	0	0	0	0	0	0	0	0	0	0	0	0	0	14	1	1	2.36164383561644
1464	1464	78	1	2011	2	3	1	0	0	0	0	1	0	1	0	0	0	0	0	0	0	6	1	1	4	0	0	0	0	0	0	0	0	0	0	0	0	0	6	1	0	9.81369863013699
1465	1465	62	1	2011	2	1	1	0	1	0	2	0	1	1	0	0	0	0	0	0	0	3	1	2	3	0	0	0	0	0	0	0	0	0	0	0	1	0	6	1	0	9.83287671232877
1466	1466	55	1	2011	1	1	1	1	0	1	0	0	0	1	0	0	0	0	0	0	0	3	0	2	3	0	0	0	0	0	0	0	0	0	0	0	0	0	8	1	0	9.83561643835616
1467	1467	51	1	2011	1	1	0	0	1	0	2	0	0	1	0	0	0	0	0	0	0	2	1	2	2	0	0	0	0	0	0	0	0	0	0	0	0	0	7	1	0	9.84383561643836
1468	1468	69	2	2011	2	1	1	1	1	0	0	0	0	1	0	0	0	0	0	0	0	4	1	1	3	0	0	0	0	0	0	0	0	0	0	0	0	0	10	1	0	9.84657534246575
1469	1469	73	1	2011	2	1	1	1	0	1	0	1	0	1	0	0	0	0	0	0	0	6	1	1	3	0	0	0	0	0	0	0	0	0	0	0	1	0	6	2	0	9.84931506849315
1470	1470	77	1	2011	2	3	1	1	0	1	1	0	0	1	0	1	0	0	1	0	0	7	0	1	2	0	0	0	0	0	0	0	0	0	0	0	1	0	8	1	1	8.50958904109589
1471	1471	66	1	2011	2	1	1	1	0	0	0	0	0	1	0	0	0	0	0	0	0	5	1	1	3	0	0	0	0	1	0	0	0	0	0	0	0	0	6	1	0	9.85205479452055
1472	1472	66	2	2011	2	2	1	0	1	1	0	0	0	1	0	0	0	0	0	0	0	4	1	2	3	0	0	0	0	0	0	0	0	0	0	0	1	0	6	1	0	9.84931506849315
1473	1473	56	1	2011	2	2	0	0	0	0	2	0	1	1	0	0	0	0	0	0	0	2	1	2	2	0	0	0	0	0	0	0	0	0	0	0	0	0	6	1	0	9.83561643835616
1474	1474	52	1	2011	1	1	1	0	1	0	2	0	0	1	0	0	0	0	0	0	0	3	0	2	3	0	0	0	0	1	1	0	0	0	0	0	0	0	17	1	0	9.85205479452055
1475	1475	57	1	2011	1	1	1	0	0	0	0	0	0	1	0	0	0	0	0	0	0	2	0	1	1	0	0	0	0	0	0	0	0	0	0	0	0	0	5	1	0	9.85479452054794
1476	1476	73	2	2011	2	1	1	1	1	1	0	0	1	1	0	0	0	0	0	0	0	7	1	1	4	0	0	0	0	0	0	0	0	0	0	0	1	0	6	1	0	9.85205479452055
1477	1477	63	1	2011	2	1	1	1	1	0	1	0	0	1	0	0	0	0	0	0	0	4	0	2	3	0	0	0	0	0	0	0	0	0	0	0	0	0	5	1	0	9.85479452054794
1478	1478	55	1	2011	1	1	1	0	1	0	1	0	0	1	0	0	0	0	0	0	0	2	0	2	3	0	0	0	0	0	0	0	0	0	0	0	0	0	5	1	0	9.85479452054794
1479	1479	58	2	2011	1	2	1	2	0	0	0	0	0	1	0	0	0	0	0	0	0	4	0	1	2	0	0	0	0	0	0	0	0	0	0	0	0	0	14	1	0	9.86301369863014
1480	1480	70	1	2011	2	1	1	0	0	0	0	0	1	1	0	0	0	0	0	0	0	4	0	1	3	0	0	0	0	0	0	0	0	0	0	0	0	0	12	1	1	2.63835616438356
1481	1481	66	1	2011	2	2	1	0	0	0	2	0	0	1	0	0	0	0	0	0	0	3	1	1	2	0	0	0	0	0	0	0	0	0	0	0	1	0	5	1	0	9.86575342465753
1482	1482	85	2	2011	2	1	1	1	1	0	0	0	1	1	1	0	0	0	0	0	0	7	0	1	3	0	0	0	0	0	0	0	0	0	0	0	1	0	9	1	0	9.83561643835616
1483	1483	66	1	2011	2	3	1	1	0	0	0	0	0	1	0	0	0	0	0	0	0	5	0	2	3	0	0	0	0	0	0	0	0	0	0	0	0	0	6	1	0	9.86575342465753
1484	1484	81	2	2011	2	2	1	0	1	0	0	0	0	1	0	1	0	0	0	0	0	6	1	2	3	0	0	0	0	0	0	0	0	0	0	0	1	0	6	1	0	9.87123287671233
1485	1485	80	2	2011	2	2	0	0	0	0	0	0	0	1	0	0	0	0	0	1	0	5	0	1	3	0	0	0	0	0	0	0	0	0	1	0	1	0	6	3	1	0.0164383561643836
1486	1486	77	2	2011	2	2	1	1	1	0	0	1	0	1	0	0	0	0	0	0	0	7	1	1	3	0	0	0	0	1	0	0	0	0	0	0	1	0	11	1	0	9.85479452054794
1487	1487	69	2	2011	1	1	0	1	0	0	0	0	0	1	0	0	0	0	0	0	0	4	1	1	4	0	0	0	0	0	0	0	0	0	0	0	0	0	7	1	0	9.88219178082192
1488	1488	76	1	2011	1	1	1	1	1	0	2	0	0	1	1	0	0	0	0	0	0	6	1	1	3	0	0	0	0	0	0	0	0	0	0	0	1	0	7	1	1	1.04931506849315
1489	1489	62	1	2011	2	2	1	1	1	0	1	0	0	1	0	0	1	0	0	0	0	6	1	1	3	0	0	0	0	0	0	0	0	0	0	0	1	0	10	1	0	9.81643835616438
1490	1490	50	1	2011	2	1	0	0	1	0	2	0	0	1	0	0	0	0	0	0	0	1	1	2	3	0	0	0	0	0	0	0	0	0	0	0	0	0	5	1	0	9.88767123287671
1491	1491	73	1	2011	2	1	1	1	1	0	1	1	1	1	0	0	1	0	0	0	0	7	1	1	3	0	0	0	0	0	0	0	0	0	0	0	0	0	7	1	1	2.82739726027397
1492	1492	42	1	2011	2	3	0	0	0	0	2	0	0	1	0	0	0	0	0	0	0	2	0	2	2	0	0	0	0	0	0	0	0	0	0	0	0	0	5	1	0	9.88767123287671
1493	1493	66	1	2011	2	1	0	1	0	0	2	0	0	1	0	0	0	0	0	0	0	4	1	1	2	0	0	0	0	0	0	0	0	0	0	0	0	0	15	1	1	5.22191780821918
1494	1494	63	2	2011	1	1	1	1	1	1	0	0	0	1	0	0	0	0	0	0	0	4	1	1	2	0	0	0	0	0	0	0	0	0	0	0	1	0	5	1	0	9.88767123287671
1495	1495	78	1	2011	2	3	1	1	1	0	1	1	0	1	1	0	0	0	0	0	0	8	1	1	3	0	0	0	0	1	0	0	0	0	0	0	1	0	11	1	1	2.21917808219178
1496	1496	72	2	2011	1	1	1	0	1	0	0	1	1	1	0	0	0	0	0	0	0	6	1	1	3	0	0	0	0	0	0	0	0	0	0	0	1	0	8	1	1	3.72328767123288
1497	1497	69	1	2011	2	2	1	0	0	1	2	1	0	1	0	0	0	0	0	0	0	5	1	1	3	0	0	0	0	1	0	0	0	0	0	0	0	0	8	1	1	2.07397260273973
1498	1498	64	1	2011	2	2	1	0	1	0	0	0	0	1	0	0	0	0	0	0	0	4	0	1	2	0	0	0	0	0	0	0	0	0	0	0	0	0	6	1	0	9.9041095890411
1499	1499	42	1	2011	1	2	0	0	1	0	0	0	0	1	0	0	0	0	0	0	0	1	1	1	3	0	0	0	0	0	0	0	0	0	0	0	0	0	6	1	0	9.89315068493151
1500	1500	65	1	2011	1	1	0	2	1	1	1	0	0	1	0	0	0	0	0	0	0	4	1	1	2	0	0	0	0	0	0	0	0	0	0	0	1	0	7	1	1	3.27671232876712
1501	1501	60	1	2011	1	1	1	1	1	1	1	0	0	1	0	0	0	0	0	0	0	4	0	2	3	0	0	0	0	0	0	0	0	0	0	0	0	0	5	1	1	5.92876712328767
1502	1502	67	1	2011	2	2	1	0	0	0	2	0	0	1	0	0	0	0	0	0	0	4	1	1	2	0	0	0	0	0	0	0	0	0	0	0	1	0	7	1	1	8.01643835616438
1503	1503	51	1	2011	2	2	0	0	1	0	0	0	0	1	0	0	0	0	0	0	0	3	1	2	3	0	0	0	0	0	0	0	0	0	0	0	0	0	5	1	0	9.90958904109589
1504	1504	77	1	2011	1	1	1	0	1	0	0	0	0	1	0	0	0	0	0	0	0	4	1	1	4	0	0	0	0	0	0	0	0	0	0	0	1	0	8	1	0	9.90958904109589
1505	1505	78	1	2011	2	2	1	1	0	0	0	1	1	1	0	0	0	0	0	0	0	9	0	1	2	0	1	0	0	1	0	0	0	0	0	0	1	0	22	1	1	7.79178082191781
1506	1506	70	2	2011	2	2	0	0	0	0	0	0	1	1	0	0	0	0	0	0	0	4	0	1	1	0	0	0	0	0	0	0	0	0	0	0	0	0	5	1	0	9.92602739726027
1507	1507	56	2	2011	1	1	1	1	1	1	0	0	0	1	0	0	0	0	0	0	0	3	0	1	2	0	0	0	0	0	0	0	0	0	0	0	0	0	9	1	1	5.30684931506849
1508	1508	58	1	2011	1	1	1	2	1	1	0	0	0	1	0	0	1	0	0	0	0	4	0	1	2	0	0	0	0	0	0	0	0	0	0	0	0	0	13	1	0	9.93150684931507
1509	1509	67	1	2011	2	1	1	1	1	1	0	0	0	1	0	0	1	0	0	0	0	5	0	2	2	0	0	0	0	0	0	0	0	0	0	0	0	0	7	1	0	9.92054794520548
1510	1510	65	2	2011	1	1	1	1	1	0	0	0	0	1	0	0	0	0	0	0	0	4	1	2	2	0	0	0	0	0	0	0	0	0	0	0	1	0	8	1	0	9.94520547945205
1511	1511	63	1	2011	1	2	1	0	1	0	2	1	0	1	0	1	0	0	0	0	0	5	1	1	3	0	0	0	0	0	0	0	0	0	0	0	0	0	12	1	0	9.93972602739726
1512	1512	65	1	2011	2	1	1	1	1	1	0	0	0	1	0	0	1	0	0	0	0	5	0	1	2	0	0	0	0	0	0	0	0	0	0	0	0	0	15	1	1	1.76164383561644
1513	1513	58	1	2011	2	2	1	0	1	0	2	0	0	1	0	0	0	0	0	0	0	2	1	2	2	0	0	0	0	0	0	0	0	0	0	0	1	0	5	1	0	9.94794520547945
1514	1514	72	1	2011	1	1	1	0	1	1	0	0	0	1	0	0	0	0	0	0	0	5	0	1	3	0	0	0	0	0	0	0	0	0	0	0	0	0	6	1	1	3.74520547945205
1515	1515	71	1	2011	1	1	0	0	0	0	0	0	0	1	0	0	0	0	0	0	0	4	1	1	3	0	0	0	0	0	0	0	0	0	0	0	0	0	6	1	0	9.95068493150685
1516	1516	76	2	2011	2	1	1	0	1	0	0	0	1	1	0	0	0	0	0	0	0	5	0	1	1	0	0	0	0	0	0	0	0	0	0	0	0	0	7	1	0	9.93150684931507
1517	1517	81	1	2011	2	1	1	0	1	0	1	0	0	1	0	0	0	0	0	0	0	6	0	1	2	0	0	0	0	1	1	0	0	0	0	1	1	0	9	1	1	7.86575342465753
1518	1518	63	1	2011	2	1	0	0	1	0	2	0	0	1	0	1	0	1	0	0	0	6	1	1	2	0	0	0	0	0	0	0	0	0	0	0	0	0	7	1	0	9.95890410958904
1519	1519	74	1	2011	2	3	0	0	0	0	0	0	1	1	0	0	0	0	0	0	0	5	1	2	3	0	0	0	0	0	0	0	0	0	0	0	1	0	6	1	0	9.96438356164384
1520	1520	63	1	2011	1	1	1	1	1	0	1	1	0	1	0	0	0	0	0	0	0	6	1	1	2	0	0	0	0	0	0	0	0	0	0	0	1	0	5	1	0	9.96438356164384
1521	1521	65	2	2011	1	1	0	0	1	1	0	0	0	1	0	0	0	0	0	0	0	3	0	1	1	0	0	0	0	1	0	0	0	0	0	0	0	0	5	1	0	9.94246575342466
1522	1522	49	1	2011	1	1	0	0	1	0	1	0	0	1	0	0	0	0	0	0	0	1	0	2	2	0	0	0	0	0	0	0	0	0	0	0	0	0	5	1	0	9.96712328767123
1523	1523	56	1	2011	2	1	1	1	0	1	0	0	0	1	0	0	0	0	0	0	0	3	0	1	2	0	0	0	0	0	0	0	0	0	0	0	0	0	6	1	0	9.96986301369863
1524	1524	71	2	2011	2	3	1	0	1	0	0	0	0	1	0	0	0	0	0	0	0	5	1	2	3	0	0	0	0	0	0	0	0	0	0	0	0	0	5	1	0	9.95068493150685
1525	1525	64	2	2011	1	1	1	1	1	0	0	1	0	1	0	0	0	0	0	0	0	5	0	1	2	0	0	0	0	0	0	0	0	0	0	0	0	0	15	1	1	9.3013698630137
1526	1526	62	1	2011	1	1	0	0	0	0	0	0	0	1	0	0	0	0	0	0	0	4	1	1	1	0	0	0	0	1	0	0	0	0	0	0	0	0	6	1	0	9.96986301369863
1527	1527	54	1	2011	2	2	0	1	0	0	2	1	0	1	0	0	0	0	0	0	0	5	1	1	2	0	0	0	0	0	0	0	0	0	0	0	1	0	6	1	1	9.15890410958904
1528	1528	82	2	2011	2	1	0	1	1	0	0	1	1	1	0	0	0	0	0	0	0	9	1	1	2	0	0	0	0	0	0	0	0	0	0	0	0	0	7	1	0	9.98082191780822
1529	1529	78	1	2011	1	1	1	0	1	0	0	0	1	1	0	0	0	0	0	0	0	4	0	2	2	0	0	0	0	1	0	0	0	0	0	0	0	0	10	1	0	9.96712328767123
1530	1530	55	1	2011	1	1	1	1	1	0	1	0	0	1	0	0	0	0	0	0	0	3	1	2	3	0	0	0	0	0	0	0	0	0	0	0	0	0	7	1	0	9.98356164383562
1531	1531	74	2	2011	2	1	1	0	0	0	0	0	1	1	0	0	0	0	0	0	0	4	1	0	2	0	0	0	1	0	0	0	0	0	0	0	1	0	7	1	1	3.17808219178082
1532	1532	64	1	2011	1	1	1	1	1	0	0	0	1	1	0	0	0	0	0	0	0	5	1	1	3	0	0	0	0	0	0	0	0	0	0	0	0	0	8	2	0	9.98904109589041
1533	1533	69	1	2011	2	1	1	1	1	0	0	0	0	1	0	0	0	1	0	0	0	5	1	1	3	0	0	0	0	0	0	0	0	0	0	0	0	0	5	1	0	9.9972602739726
1534	1534	79	2	2011	2	1	1	2	1	1	0	0	1	1	0	0	0	0	0	0	0	6	0	1	1	0	0	0	0	0	0	0	0	0	0	0	1	0	7	2	1	4.7972602739726
1535	1535	66	2	2011	2	1	1	1	1	1	0	0	1	1	0	0	0	0	0	0	0	5	1	1	2	0	0	0	0	1	0	0	0	0	0	0	0	0	7	2	0	10
1536	1536	51	1	2011	2	2	1	1	1	1	0	0	0	1	0	0	0	0	0	0	0	4	1	1	2	0	0	0	0	1	0	0	0	0	0	0	0	0	12	1	0	9.98356164383562
1537	1537	58	1	2011	1	1	0	0	0	0	0	0	1	1	0	0	0	0	0	0	0	4	0	2	2	0	0	0	0	0	0	0	0	0	0	0	0	0	6	1	0	10.0027397260274
1538	1538	60	1	2011	2	2	1	1	1	1	1	1	0	1	0	0	0	0	0	0	0	5	0	2	2	0	0	0	0	0	0	0	0	0	0	0	0	0	9	1	0	10.0054794520548
1539	1539	61	1	2011	2	1	1	1	1	1	0	0	1	1	0	0	0	0	0	0	0	5	1	1	3	0	0	0	0	0	0	0	0	0	0	0	0	0	10	1	0	10.0164383561644
1540	1540	57	2	2011	2	1	1	1	0	1	0	0	0	1	0	0	1	0	0	0	0	4	0	2	2	0	0	0	0	0	0	0	0	0	0	0	0	0	6	1	0	10.0054794520548
1541	1541	60	1	2011	1	1	1	0	1	0	1	0	0	1	0	0	0	0	0	0	0	2	0	2	3	0	0	0	0	0	0	0	0	0	0	0	0	0	5	1	0	10.0164383561644
1542	1542	78	1	2011	2	2	0	0	0	0	0	0	0	1	0	0	0	0	0	0	0	4	0	1	1	0	0	0	0	0	0	0	0	0	0	0	0	0	8	1	0	10.0246575342466
1543	1543	77	1	2011	1	1	1	1	0	0	0	0	0	1	0	0	0	0	0	0	0	6	0	2	3	0	0	0	0	0	0	0	0	0	0	0	1	0	20	2	0	10.0246575342466
1544	1544	64	2	2011	1	1	1	1	1	0	0	0	1	1	0	0	0	0	0	0	0	4	1	1	3	0	0	0	0	0	0	0	0	0	0	0	0	0	7	1	0	10.0054794520548
1545	1545	73	1	2011	2	2	1	2	1	0	0	1	1	1	0	1	0	0	0	0	0	9	1	1	3	0	0	0	0	0	0	0	0	0	0	0	1	0	25	1	1	0.589041095890411
1546	1546	77	2	2011	2	2	1	1	1	0	0	0	0	1	0	0	0	0	0	0	0	6	1	1	3	0	0	0	0	0	0	0	0	0	0	0	1	0	8	1	0	10
1547	1547	56	1	2011	1	1	1	0	1	0	2	0	0	1	0	0	0	0	0	0	0	4	1	2	2	0	0	0	0	0	0	0	0	0	0	0	0	0	10	1	0	10.027397260274
1548	1548	56	1	2011	2	1	1	0	1	0	2	1	0	1	0	0	0	0	0	0	0	4	0	1	2	0	0	0	0	0	0	0	0	0	0	0	0	0	6	1	0	10.0356164383562
1549	1549	55	1	2011	2	2	1	0	0	1	2	0	0	1	0	0	0	0	0	0	0	3	1	2	3	0	0	0	0	0	0	0	0	0	0	0	0	0	6	1	0	10.041095890411
1550	1550	72	2	2011	1	1	0	0	0	0	0	1	0	1	0	0	0	0	0	0	0	6	0	1	3	0	0	0	0	0	0	0	0	0	0	0	0	0	6	1	1	9.56164383561644
1551	1551	59	1	2011	2	1	0	0	1	1	2	0	0	1	0	0	0	0	0	0	0	2	0	2	2	0	0	0	0	0	0	0	0	0	0	0	0	0	8	1	0	10.041095890411
1552	1552	71	1	2011	1	1	1	1	0	0	0	0	0	1	0	1	0	0	0	0	0	6	0	1	2	0	0	0	0	1	0	0	0	0	0	0	0	0	37	1	0	10.0465753424658
1553	1553	76	1	2011	2	2	1	1	1	0	0	0	1	1	0	1	0	0	0	0	0	8	1	0	2	0	0	0	1	0	0	0	0	0	0	0	0	0	7	1	1	9.58356164383562
1554	1554	60	1	2011	1	2	1	0	1	0	0	0	1	1	0	0	0	0	0	0	0	4	0	2	3	0	0	0	1	0	0	0	0	0	0	0	0	0	8	1	0	10.0356164383562
1555	1555	57	1	2011	1	1	0	0	0	0	1	0	0	1	0	0	0	0	0	0	0	3	0	2	2	0	0	0	0	0	0	0	0	0	0	0	0	0	5	1	0	10.0547945205479
1556	1556	42	1	2011	2	1	1	0	1	0	2	0	0	1	0	0	0	0	0	0	0	1	0	2	2	0	0	0	0	0	0	0	0	0	0	0	0	0	5	1	0	10.0602739726027
1557	1557	60	1	2011	1	1	1	1	1	0	0	0	0	1	0	0	0	0	0	0	0	3	1	1	3	0	0	0	0	0	0	0	0	0	0	0	0	0	7	1	0	10.0465753424658
1558	1558	60	1	2011	1	1	0	0	0	0	1	0	0	1	0	0	0	0	0	0	0	3	0	2	4	0	0	0	0	1	0	0	0	0	0	0	0	0	7	1	0	10.0630136986301
1559	1559	75	1	2011	1	1	1	0	1	0	1	0	0	1	0	1	0	0	0	0	0	5	0	1	2	0	0	0	0	0	0	0	0	0	0	0	0	0	5	1	0	10.0657534246575
1560	1560	62	1	2011	1	3	1	1	0	0	1	0	1	1	0	0	0	0	0	0	0	7	0	1	1	0	0	0	0	0	0	0	0	0	0	0	0	0	5	1	0	10.0657534246575
1561	1561	64	2	2011	1	1	0	1	0	1	0	0	0	1	0	0	0	0	0	0	0	4	0	1	3	0	0	0	0	0	0	0	0	0	0	0	0	0	8	1	0	10.0794520547945
1562	1562	71	1	2011	1	1	0	1	0	0	0	0	0	1	0	0	0	0	0	0	0	5	0	2	3	0	0	0	0	0	0	0	0	0	0	0	0	0	6	1	0	10.0767123287671
1563	1563	63	1	2011	1	1	0	0	1	0	0	0	0	1	0	0	0	0	0	0	0	4	1	1	2	0	0	0	0	0	0	0	0	0	0	0	0	0	5	1	0	10.0739726027397
1564	1564	66	2	2011	2	2	1	0	1	0	0	0	0	1	0	0	0	0	0	0	0	4	0	2	2	0	0	0	0	1	0	0	0	0	0	0	0	0	7	1	1	6.13972602739726
1565	1565	73	1	2011	2	1	1	0	0	0	0	0	0	1	0	0	0	0	0	0	0	4	0	1	2	0	0	0	0	0	0	0	0	0	0	0	0	0	6	1	0	10.0849315068493
1566	1566	62	1	2011	2	1	1	0	1	0	0	0	0	1	0	0	0	0	0	0	0	3	0	2	3	0	0	0	0	0	0	0	0	0	0	0	0	0	6	1	0	10.0849315068493
1567	1567	65	1	2011	1	1	1	0	1	0	1	0	0	1	0	0	0	0	0	0	0	4	0	2	2	0	0	0	0	0	0	0	0	0	0	0	0	0	6	1	0	10.0931506849315
1568	1568	59	1	2011	1	1	1	0	1	0	1	0	0	1	0	0	0	0	0	0	0	3	0	1	1	0	0	0	0	0	0	0	0	0	0	0	0	0	5	1	1	9.21917808219178
1569	1569	58	1	2011	2	1	0	0	1	1	0	0	0	1	0	0	0	0	0	0	0	2	1	2	3	0	0	0	0	0	0	0	0	0	0	0	0	0	7	1	0	10.0794520547945
1570	1570	76	1	2011	1	1	1	0	1	0	1	1	1	1	0	0	1	0	1	0	0	6	1	1	3	0	0	0	0	0	0	0	0	0	0	0	0	0	7	1	0	10.0958904109589
1571	1571	51	1	2011	2	3	0	0	1	0	2	0	0	1	0	0	0	0	0	0	0	3	1	2	2	0	0	0	0	0	0	0	0	0	0	0	0	0	5	1	0	10.0986301369863
1572	1572	72	1	2011	1	2	1	0	0	1	0	1	1	1	1	0	0	1	1	1	0	9	1	1	2	0	0	0	1	0	0	0	0	0	0	0	0	0	40	3	1	0.10958904109589
1573	1573	51	1	2011	2	1	1	0	1	1	1	1	0	1	0	0	0	0	0	0	0	3	0	2	2	0	0	0	0	0	0	0	0	0	0	0	0	0	5	1	0	10.1041095890411
1574	1574	75	1	2011	2	2	1	0	1	0	1	1	0	1	1	1	0	0	1	1	0	7	0	1	2	0	0	0	1	0	0	0	0	0	0	0	0	0	9	1	1	5.25479452054795
1575	1575	70	1	2011	1	1	0	0	1	0	0	0	0	1	0	0	0	0	0	0	0	5	0	2	3	0	0	0	0	0	0	0	0	0	0	0	0	0	10	1	0	10.1041095890411
1576	1576	63	1	2011	1	1	1	2	0	0	0	0	0	1	0	0	0	0	0	0	0	4	1	2	2	0	0	0	0	0	0	0	0	0	0	0	0	0	6	1	0	10.1123287671233
1577	1577	70	1	2011	2	1	1	0	0	0	0	1	0	1	0	0	0	0	0	0	0	4	1	1	1	0	0	0	0	1	0	0	0	0	0	0	1	0	6	1	1	7.01095890410959
1578	1578	75	1	2011	2	3	0	0	0	0	0	0	0	1	0	0	0	0	0	0	0	5	0	2	2	0	0	0	0	0	0	0	0	0	0	0	0	0	9	1	1	3.21917808219178
1579	1579	84	1	2011	1	1	0	0	0	0	1	0	0	1	0	0	0	0	0	0	0	5	1	1	4	0	0	0	0	0	0	0	0	0	0	0	0	0	7	1	0	10.1041095890411
1580	1580	75	1	2011	1	2	1	0	1	0	1	1	0	1	0	0	0	0	1	0	0	6	0	2	4	0	0	0	0	1	0	0	0	0	0	0	0	0	6	1	1	3.51780821917808
1581	1581	62	1	2011	1	1	1	1	1	0	0	0	0	1	0	0	0	0	0	0	0	4	0	1	1	0	0	0	0	0	0	0	0	0	0	0	0	0	5	1	NA	NA
1582	1582	59	1	2011	1	1	0	0	0	0	0	0	0	1	0	0	0	0	0	0	0	2	1	1	1	0	0	0	0	0	0	0	0	0	0	0	0	0	8	1	1	4.09041095890411
1583	1583	74	1	2011	2	2	1	0	1	0	1	0	0	1	0	0	0	0	0	0	0	6	0	1	2	0	0	0	0	0	0	0	0	0	0	0	1	0	7	1	0	10.1315068493151
1584	1584	63	1	2011	1	1	1	0	1	0	2	0	0	1	0	1	0	0	0	0	0	4	1	1	3	0	0	0	0	0	0	0	0	0	0	0	0	0	6	1	0	10.1369863013699
1585	1585	63	2	2011	1	2	1	1	1	0	2	1	0	1	0	0	0	0	0	0	0	6	1	1	4	0	0	0	0	0	0	0	0	0	0	0	1	0	7	1	0	10.1369863013699
1586	1586	53	1	2011	1	1	0	0	1	0	1	1	0	1	0	0	0	0	0	0	0	3	1	2	3	0	0	0	0	0	0	0	0	0	0	0	1	0	8	1	0	10.1424657534247
1587	1587	63	1	2011	1	1	0	0	1	1	2	1	0	1	1	0	0	0	0	0	0	6	0	2	2	0	1	0	0	0	0	0	0	0	0	0	0	0	20	1	0	10.1369863013699
1588	1588	75	1	2011	2	2	1	1	1	0	0	1	0	1	0	0	0	0	0	0	0	7	0	1	3	0	0	0	0	0	0	0	0	0	0	0	1	0	16	1	1	9.41095890410959
1589	1589	53	1	2011	2	2	0	1	1	1	1	0	1	1	0	0	0	0	0	0	0	5	1	2	4	0	0	0	0	0	0	0	0	0	0	0	0	0	14	1	0	10.1150684931507
1590	1590	42	1	2011	2	2	1	0	1	0	1	0	0	1	0	0	0	0	0	0	0	1	0	2	2	0	0	0	0	0	0	0	0	0	0	0	0	0	5	1	0	10.1342465753425
1591	1591	69	1	2011	1	1	1	0	1	0	0	0	0	1	0	0	0	0	0	0	0	4	0	1	3	0	0	0	0	0	0	0	0	0	0	0	0	0	5	1	0	10.1534246575342
1592	1592	60	1	2011	1	1	1	1	1	0	1	0	1	1	0	0	0	0	0	0	0	4	0	2	2	0	0	0	0	0	0	0	0	0	0	0	0	0	5	1	0	10.1424657534247
1593	1593	56	1	2011	1	1	1	1	1	0	0	1	1	1	0	0	2	0	0	0	0	6	0	2	2	0	0	0	0	0	0	0	0	0	0	0	0	0	7	1	1	3.54246575342466
1594	1594	79	1	2011	2	1	1	0	1	0	1	0	0	1	0	0	0	0	0	0	0	4	1	1	2	0	0	0	0	1	0	0	0	0	0	0	1	0	8	1	1	8.74246575342466
1595	1595	55	1	2011	1	1	0	0	0	0	2	0	0	1	0	0	0	0	0	0	0	3	1	2	2	0	0	0	0	0	0	0	0	0	0	0	0	0	5	1	0	10.1616438356164
1596	1596	63	1	2011	2	2	1	1	1	0	2	0	0	1	0	0	0	0	0	0	0	5	1	1	1	0	0	0	0	0	0	0	0	0	0	0	0	0	7	1	0	10.1698630136986
1597	1597	79	1	2011	2	1	1	0	1	0	0	0	0	1	0	0	0	0	0	0	0	4	1	1	2	0	0	0	0	0	0	0	0	0	0	0	0	0	9	1	0	10.158904109589
1598	1598	79	1	2011	2	1	1	0	1	0	0	0	0	1	0	0	0	0	1	0	0	4	0	2	2	0	0	0	0	1	0	0	0	0	0	0	1	0	13	1	0	10.172602739726
1599	1599	49	1	2011	2	3	0	0	1	0	2	0	0	1	0	0	0	0	0	0	0	2	1	2	3	0	0	0	0	0	0	0	0	0	0	0	0	0	12	1	0	10.1753424657534
1600	1600	62	1	2011	2	1	1	0	0	0	0	0	0	1	0	0	0	0	0	0	0	3	1	1	2	0	0	0	0	0	0	0	0	0	0	0	0	0	6	1	1	9.41095890410959
1601	1601	54	1	2011	2	3	1	0	0	1	0	0	0	1	0	0	0	0	0	0	0	3	0	2	3	0	0	0	0	0	0	0	0	0	0	0	0	0	6	1	0	10.1753424657534
1602	1602	51	1	2011	1	1	0	1	0	0	2	0	1	1	0	0	0	0	0	0	0	3	1	2	4	0	0	0	0	0	0	0	0	0	0	0	0	0	6	1	0	10.1780821917808
1603	1603	56	1	2011	1	1	0	1	0	0	0	0	0	1	0	0	0	0	0	0	0	4	0	2	2	0	0	0	0	0	0	0	0	0	0	0	0	0	8	1	0	10.1780821917808
1604	1604	64	1	2011	2	2	1	0	1	0	1	0	0	1	0	0	0	0	0	0	0	4	0	1	1	0	0	0	0	0	0	0	0	0	0	0	0	0	5	1	1	9.75890410958904
1605	1605	72	1	2011	2	1	1	0	1	0	0	0	0	1	0	0	0	0	0	0	0	5	0	2	3	0	0	0	0	0	0	0	0	0	0	0	0	0	5	1	0	10.1808219178082
1606	1606	61	1	2011	1	1	0	0	0	0	0	0	0	1	0	0	0	0	0	0	0	3	0	2	3	0	0	0	0	0	0	0	0	0	0	0	0	0	7	1	0	10.1808219178082
1607	1607	82	2	2011	1	1	0	0	0	0	0	0	0	1	0	0	0	0	0	0	0	5	0	1	3	0	0	0	0	1	0	0	0	0	0	0	0	0	8	1	1	4.34246575342466
1608	1608	61	1	2011	2	2	0	0	0	0	2	0	1	1	0	1	0	0	0	0	0	5	1	1	3	0	0	0	0	0	0	0	0	0	0	0	0	0	6	1	0	10.1780821917808
1609	1609	64	2	2011	1	1	0	1	0	0	0	0	0	1	0	0	0	0	0	0	0	4	0	2	2	0	0	0	0	0	0	0	0	0	0	0	0	0	8	1	0	10.2109589041096
1610	1610	66	1	2011	1	1	1	2	1	1	0	0	0	1	0	0	0	0	0	0	0	5	0	1	2	0	0	0	0	0	0	0	0	0	0	0	0	0	7	1	1	9.56986301369863
1611	1611	61	1	2011	1	1	1	1	1	0	1	1	0	1	0	0	0	0	0	0	0	6	1	1	3	0	0	0	0	0	0	0	0	0	0	0	0	0	7	1	0	10.2109589041096
1612	1612	60	2	2011	1	1	1	0	1	0	0	0	0	1	0	0	0	0	0	0	0	2	0	2	2	0	0	0	0	0	0	0	0	0	0	0	0	0	6	1	0	10.2082191780822
1613	1613	60	1	2011	2	2	0	1	0	0	0	0	0	1	0	0	0	0	1	0	0	4	1	2	3	0	0	0	0	0	0	0	0	0	0	0	1	0	8	1	0	10.1945205479452
1614	1614	80	1	2011	1	1	1	0	1	1	0	0	1	1	0	0	0	0	0	0	0	6	0	2	2	0	0	0	0	0	0	0	0	0	0	0	0	0	12	1	1	8.53698630136986
1615	1615	67	1	2011	1	1	1	1	1	0	0	1	0	1	0	0	0	0	0	0	0	6	0	1	4	0	1	0	0	0	0	0	0	0	0	0	1	0	16	1	0	10.2191780821918
1616	1616	71	1	2011	1	1	0	0	1	0	1	0	1	1	0	1	0	0	0	0	0	5	1	1	3	0	0	0	0	0	0	0	0	0	0	0	0	0	7	1	1	9.27671232876712
1617	1617	56	1	2011	2	2	1	2	1	0	1	0	0	1	0	0	0	0	0	0	0	4	0	1	1	0	0	0	0	0	0	0	0	0	0	0	0	0	9	1	0	10.2191780821918
1618	1618	58	1	2011	1	1	1	0	1	0	1	1	0	1	0	0	0	0	0	0	0	4	0	1	2	0	0	0	0	0	0	0	0	0	0	0	0	0	5	1	0	10.227397260274
1619	1619	58	1	2011	2	2	1	0	1	0	1	0	1	1	0	0	0	0	0	0	0	3	1	2	2	0	0	0	0	0	0	0	0	0	0	0	1	0	5	1	0	10.2328767123288
1620	1620	60	1	2011	2	3	0	0	0	0	2	0	0	1	0	0	0	0	0	0	0	3	0	2	3	0	0	0	0	0	0	0	0	0	0	0	0	0	5	1	0	10.2328767123288
1621	1621	68	2	2011	2	1	1	0	1	0	0	0	0	1	0	0	0	0	0	0	0	3	0	1	2	0	0	0	0	0	0	0	0	0	0	0	0	0	8	1	0	10.1808219178082
1622	1622	72	2	2011	2	1	1	1	1	0	0	0	0	1	0	0	0	0	0	0	0	5	1	1	2	0	0	0	0	0	0	0	0	0	0	0	1	0	7	1	0	10.2383561643836
1623	1623	67	1	2011	2	2	0	0	1	0	1	0	0	1	0	0	0	0	0	0	0	4	1	1	3	0	0	0	0	0	0	0	0	0	0	0	0	0	5	1	0	10.2301369863014
1624	1624	40	1	2011	1	3	1	0	0	1	2	0	0	1	0	0	0	0	0	0	0	2	0	2	2	0	0	0	0	0	0	0	0	0	0	0	0	0	5	1	0	10.2383561643836
1625	1625	79	1	2011	2	1	1	0	1	0	0	1	0	1	0	0	0	0	0	0	0	7	1	1	2	0	0	1	0	1	0	1	0	1	1	0	1	0	4	3	1	0.010958904109589
1626	1626	78	2	2011	2	1	1	0	1	0	1	0	0	1	0	0	0	0	0	0	0	5	1	1	3	0	0	0	0	0	0	0	0	0	0	0	0	0	15	2	0	10.2520547945205
1627	1627	50	1	2011	2	2	0	1	1	0	0	0	1	1	0	0	0	0	0	0	0	2	0	2	4	0	0	0	0	0	0	0	0	0	0	0	0	0	9	1	0	10.2520547945205
1628	1628	78	1	2011	2	2	1	0	0	0	1	1	0	1	0	0	0	0	0	0	0	5	0	1	2	0	0	0	1	0	0	0	0	0	0	0	0	0	8	1	1	8.28493150684931
1629	1629	59	1	2011	2	3	1	0	1	0	2	1	0	1	0	0	0	0	0	0	0	4	1	2	3	0	0	0	1	0	0	1	0	1	0	0	0	0	7	1	1	0.243835616438356
1630	1630	44	1	2011	1	1	1	0	1	0	0	0	0	1	0	0	0	0	0	0	0	2	1	2	3	0	0	0	0	1	0	0	0	0	0	0	0	0	7	1	0	10.2575342465753
1631	1631	58	1	2011	1	1	1	0	0	0	1	0	0	1	0	0	0	0	0	0	0	3	0	2	3	0	0	0	0	0	0	0	0	0	0	0	0	0	6	1	1	5.51232876712329
1632	1632	74	1	2011	2	2	1	1	1	1	0	1	1	1	0	0	0	0	0	0	0	6	0	1	2	0	0	0	0	0	0	0	0	0	0	0	0	0	7	1	1	8.51506849315068
1633	1633	54	1	2011	2	1	1	1	0	0	1	1	0	1	0	0	0	0	0	0	0	4	1	2	2	0	0	0	0	0	0	0	0	0	0	0	0	0	5	2	0	10.2684931506849
1634	1634	76	2	2011	1	2	1	2	0	0	0	1	0	1	0	0	1	0	1	0	0	7	0	1	3	0	0	0	0	0	0	0	0	0	0	0	1	0	21	1	1	0.934246575342466
1635	1635	67	2	2011	1	1	0	0	0	0	0	0	0	1	0	0	0	0	0	0	0	3	1	1	3	0	0	0	0	0	0	0	0	0	0	0	1	0	6	1	0	10.2547945205479
1636	1636	73	1	2011	1	1	1	1	1	0	0	0	0	1	0	0	0	0	1	0	0	5	1	1	3	0	0	0	0	0	0	0	0	0	0	0	1	0	13	1	0	10.2712328767123
1637	1637	49	1	2011	2	3	1	0	1	1	2	0	0	1	0	1	0	0	0	0	0	3	1	2	2	0	0	0	0	0	0	0	0	0	0	0	0	0	5	1	0	10.2712328767123
1638	1638	53	1	2011	2	2	0	0	1	0	1	0	0	1	1	0	0	0	0	0	0	4	0	2	2	0	0	0	0	0	0	0	0	0	0	0	0	0	5	1	0	10.2712328767123
1639	1639	58	1	2011	2	2	0	1	1	1	1	0	0	1	0	0	0	0	1	0	0	4	0	2	2	0	0	0	0	0	0	0	0	0	1	0	1	0	10	1	0	10.2547945205479
1640	1640	71	1	2011	2	3	1	1	1	0	1	0	1	1	0	0	0	0	0	0	0	6	0	1	3	0	0	0	0	0	0	0	0	0	0	0	0	0	8	1	1	9.33424657534247
1641	1641	73	1	2011	2	2	1	1	1	0	0	1	1	1	0	0	0	0	0	0	0	7	1	1	4	0	0	0	0	0	0	0	0	0	0	0	0	0	5	1	0	10.2876712328767
1642	1642	56	2	2011	1	1	0	0	0	0	0	0	0	1	0	0	0	0	0	0	0	2	1	1	1	0	0	0	0	0	0	0	0	0	0	0	0	0	7	1	0	10.2767123287671
1643	1643	57	1	2011	2	1	1	0	0	1	0	1	0	1	0	0	0	0	0	0	0	3	0	1	2	0	0	0	0	0	0	0	0	0	0	0	0	0	4	2	0	10.2876712328767
1644	1644	54	1	2011	2	1	1	1	0	0	0	0	0	1	0	0	0	0	0	0	0	3	0	2	2	0	0	0	0	0	0	0	0	0	0	0	1	0	9	1	0	10.2904109589041
1645	1645	79	1	2011	1	1	1	1	0	0	1	0	1	1	0	0	0	0	1	0	0	5	1	2	3	0	0	0	0	1	1	0	0	0	0	0	1	0	9	1	1	1.75068493150685
1646	1646	50	2	2011	1	1	1	2	0	1	0	0	0	1	0	0	0	0	0	0	0	2	0	2	3	0	0	0	0	0	0	0	0	0	0	0	0	0	7	1	0	10.2931506849315
1647	1647	52	1	2011	2	2	1	0	0	0	0	0	0	1	0	0	0	0	0	0	0	2	1	2	2	0	0	0	0	0	0	0	0	0	0	0	1	0	6	1	0	10.2904109589041
1648	1648	72	2	2011	1	1	0	1	0	0	0	0	1	1	0	0	1	0	0	0	0	6	0	1	3	0	0	0	0	1	0	0	0	0	0	0	0	0	9	1	1	8.5945205479452
1649	1649	74	2	2011	2	2	1	2	1	1	0	0	0	1	0	0	0	0	0	0	0	6	1	1	3	0	0	0	0	0	0	0	0	0	0	0	0	0	7	1	0	10.2767123287671
1650	1650	69	1	2011	2	3	1	0	1	0	0	0	1	1	0	0	0	0	0	0	0	5	1	1	3	0	0	0	0	1	0	0	0	0	0	0	1	0	8	1	0	10.3041095890411
1651	1651	71	1	2011	1	1	0	1	0	0	0	0	0	1	0	0	0	0	0	0	0	5	1	1	3	0	0	0	1	1	0	0	0	0	0	0	0	0	14	1	1	4.86575342465753
1652	1652	71	1	2011	1	1	0	1	0	0	0	0	0	1	0	0	0	0	0	0	0	5	1	1	3	0	0	0	1	1	0	0	0	0	0	0	0	0	14	1	1	4.86575342465753
1653	1653	40	1	2011	2	2	1	0	0	1	2	0	0	1	0	0	1	0	0	0	0	3	1	2	3	0	0	0	0	0	0	0	0	0	0	0	0	0	5	1	0	10.3095890410959
1654	1654	64	1	2011	1	1	0	1	0	1	2	0	1	1	0	1	1	0	0	0	0	8	1	1	3	0	0	0	0	0	0	0	0	0	0	0	0	0	6	1	0	10.3095890410959
1655	1655	77	1	2011	2	1	1	0	0	0	0	1	0	1	0	0	0	0	0	0	0	5	1	1	2	0	0	0	0	0	0	0	0	0	0	0	1	0	6	1	0	10.3260273972603
1656	1656	70	2	2011	2	2	1	1	1	0	0	0	1	1	0	0	0	0	1	0	0	5	0	2	2	0	0	0	0	0	0	0	0	0	0	0	1	0	8	1	0	10.3123287671233
1657	1657	67	1	2011	1	1	1	1	1	0	0	0	0	1	0	0	0	0	0	0	0	5	1	1	4	0	0	0	0	0	0	0	0	0	0	0	1	0	6	1	0	10.3287671232877
1658	1658	78	1	2011	1	1	1	0	0	0	0	0	0	1	0	0	0	0	0	0	0	5	0	0	2	0	0	0	0	0	0	0	0	0	0	0	0	0	5	1	1	1.18630136986301
1659	1659	62	1	2011	2	2	0	0	1	0	1	1	0	1	0	0	0	0	0	0	0	4	1	2	2	0	0	0	0	0	0	0	0	0	0	0	0	0	5	1	1	8.92054794520548
1660	1660	57	1	2011	1	1	1	1	1	0	2	0	0	1	0	0	0	0	0	0	0	4	1	1	2	0	0	0	0	0	0	0	0	0	0	0	0	0	6	1	0	10.3342465753425
1661	1661	64	1	2011	1	1	1	2	1	1	0	0	1	1	0	0	0	0	0	0	0	4	0	2	2	0	0	0	0	0	0	0	0	0	0	0	0	0	7	1	0	10.3342465753425
1662	1662	73	2	2011	2	2	1	0	0	0	0	0	0	1	0	0	0	0	0	0	0	5	0	2	2	0	0	0	1	0	0	0	0	0	0	0	0	0	6	1	0	10.3424657534247
1663	1663	71	1	2011	2	1	1	1	1	0	1	0	0	1	0	0	0	1	0	0	0	5	1	1	3	0	0	0	0	1	0	0	0	0	0	0	1	0	13	1	1	4.90684931506849
1664	1664	71	1	2011	2	1	1	1	1	0	1	0	0	1	0	0	0	1	0	0	0	5	1	1	3	0	0	0	0	1	0	0	0	0	0	0	1	0	13	1	1	4.90684931506849
1665	1665	52	1	2011	1	1	1	1	1	0	0	0	0	1	0	0	0	1	0	0	0	3	0	2	3	0	0	0	0	0	0	0	0	0	0	0	0	0	6	1	1	3.37534246575342
1666	1666	67	1	2011	2	1	1	1	1	1	0	0	1	1	0	0	0	0	0	0	0	4	0	2	3	0	0	0	0	0	0	0	0	0	0	0	0	0	5	2	0	10.3479452054795
1667	1667	56	1	2011	2	2	0	1	1	1	2	1	1	1	0	0	0	0	0	0	0	6	1	1	4	0	0	0	1	0	0	1	0	1	0	0	0	0	24	1	0	10.3424657534247
1668	1668	68	2	2011	1	1	1	1	1	1	0	1	0	1	1	0	0	0	0	0	0	6	0	1	2	0	0	0	0	0	0	0	0	0	0	0	0	0	6	1	1	9.76986301369863
1669	1669	74	1	2011	2	1	0	0	1	0	0	0	0	1	0	0	0	0	0	0	0	5	1	1	3	0	0	0	0	0	0	0	0	0	0	0	0	0	5	1	0	10.3534246575342
1670	1670	75	1	2011	1	1	1	0	1	0	0	0	0	1	0	0	0	0	0	0	0	5	0	2	3	0	0	0	0	1	0	0	0	0	0	0	0	0	6	1	0	10.3506849315068
1671	1671	62	2	2011	2	2	1	1	1	1	0	1	0	1	0	0	0	0	0	0	0	6	1	1	2	0	0	0	0	0	0	0	0	0	0	0	0	0	7	2	0	10.3534246575342
1672	1672	72	1	2011	2	2	0	0	1	0	1	0	1	1	0	0	0	0	0	0	0	5	1	1	2	0	0	0	0	0	0	0	0	0	0	0	1	0	6	1	0	10.3616438356164
1673	1673	53	1	2011	2	2	1	0	1	1	0	1	0	1	1	0	0	0	0	0	0	6	1	1	1	0	0	0	0	0	0	0	0	0	0	0	1	0	4	2	0	10.3643835616438
1674	1674	48	2	2011	2	2	1	0	1	1	2	0	0	1	0	0	0	0	0	0	0	2	0	1	2	0	0	0	0	0	0	0	0	0	0	0	1	0	5	1	0	10.3671232876712
1675	1675	76	2	2011	2	2	1	1	1	0	0	1	0	1	0	0	0	0	0	0	0	7	1	1	2	0	0	0	0	0	0	0	0	0	0	0	1	0	5	2	1	6.51506849315069
1676	1676	78	1	2011	2	2	1	0	0	0	1	0	0	1	0	0	0	0	0	0	0	5	1	2	2	0	0	0	0	1	0	0	0	0	0	0	1	1	29	2	1	8.55342465753425
1677	1677	44	2	2011	2	2	0	0	0	0	0	0	0	1	0	0	0	1	1	0	0	3	0	1	1	0	0	0	0	0	0	0	0	0	0	0	1	0	5	1	0	10.3616438356164
1678	1678	76	1	2011	1	1	1	2	1	0	0	0	0	1	0	0	0	0	0	0	0	5	0	1	2	0	0	0	0	0	0	0	0	0	0	0	1	0	7	1	0	10.3808219178082
1679	1679	72	1	2011	1	1	1	2	1	0	0	0	0	1	0	0	0	0	0	0	0	5	1	1	2	0	0	0	0	0	0	0	0	0	0	0	1	0	9	1	0	10.372602739726
1680	1680	65	1	2011	1	2	0	0	1	0	0	1	1	1	1	0	0	0	0	0	0	7	1	1	3	0	0	0	0	0	0	0	0	0	0	0	0	0	9	1	0	10.3287671232877
1681	1681	66	2	2011	1	1	0	0	0	0	0	0	0	1	0	0	0	0	0	0	0	3	1	2	4	0	0	0	0	0	0	0	0	0	0	0	0	0	6	1	0	10.3808219178082
1682	1682	54	1	2011	2	1	1	1	0	0	2	1	0	1	1	0	0	0	0	0	0	5	0	1	2	0	0	0	0	0	0	0	0	0	0	0	1	0	10	1	0	10.3315068493151
1683	1683	74	2	2011	2	2	1	1	1	0	0	0	0	1	0	0	0	0	1	0	0	7	1	1	2	0	0	0	1	0	0	0	0	0	0	0	1	0	12	1	0	10.3808219178082
1684	1684	73	1	2011	2	1	1	1	1	0	1	0	1	1	1	0	1	0	1	0	0	8	1	1	2	0	0	0	0	0	0	0	0	0	0	0	1	1	50	1	1	7.03013698630137
1685	1685	71	1	2011	2	1	1	1	1	0	1	0	0	1	0	0	0	0	0	0	0	6	0	1	1	0	0	0	0	0	0	0	0	0	0	0	0	0	6	1	1	5.84109589041096
1686	1686	49	1	2011	1	1	1	2	0	0	2	0	0	1	0	0	1	0	0	0	0	3	0	1	1	0	0	0	0	0	0	0	0	0	0	0	0	0	6	1	0	10.386301369863
1687	1687	65	1	2011	2	2	0	0	1	0	0	0	0	1	0	0	0	0	0	0	0	4	0	1	3	0	0	0	0	0	0	0	0	0	0	0	0	0	5	1	0	10.3917808219178
1688	1688	49	1	2011	1	1	1	0	1	0	1	0	0	1	0	0	0	0	0	0	0	1	0	1	1	0	0	0	0	0	0	0	0	0	0	0	0	0	5	1	0	10.3917808219178
1689	1689	55	1	2011	2	2	0	0	1	0	2	0	0	1	0	0	0	0	0	0	0	3	0	2	2	0	0	0	0	0	0	0	0	0	0	0	0	0	6	1	0	10.372602739726
1690	1690	71	1	2011	2	3	1	0	0	0	0	0	0	1	0	0	0	0	0	0	0	5	0	2	2	0	0	0	0	0	0	0	0	0	0	0	0	0	5	1	0	10.3890410958904
1691	1691	57	1	2011	1	1	1	1	1	0	0	1	0	1	0	0	0	0	0	0	0	4	1	1	3	0	0	0	0	0	0	0	0	0	0	0	0	0	6	1	0	10.4
1692	1692	64	1	2011	2	1	1	0	1	0	2	0	0	1	0	0	0	0	0	0	0	4	0	2	3	0	0	0	0	0	0	0	0	0	0	0	0	0	6	1	0	10.3917808219178
1693	1693	70	2	2011	2	1	1	1	1	1	0	0	0	1	0	0	0	0	0	0	0	5	0	1	2	0	0	0	0	0	0	0	0	0	0	0	0	0	8	1	0	10.4054794520548
1694	1694	61	1	2011	1	2	0	0	1	0	0	0	0	1	0	0	0	0	0	0	0	4	1	1	4	0	0	0	0	1	0	0	0	0	0	0	1	0	7	1	0	10.4054794520548
1695	1695	48	2	2011	1	1	1	1	1	0	0	0	0	1	0	0	0	0	0	0	0	3	0	2	2	0	0	0	0	0	0	0	0	0	0	0	1	0	6	1	0	10.4054794520548
1696	1696	54	1	2011	1	1	0	2	0	0	0	0	0	1	0	0	1	0	1	1	0	5	1	2	2	0	0	0	0	0	0	0	0	0	0	0	1	0	7	1	1	3.69315068493151
1697	1697	68	1	2011	2	2	1	0	1	0	0	0	1	1	0	0	0	0	0	0	0	5	1	1	3	0	0	0	0	0	0	0	0	0	0	0	0	0	6	1	0	10.4082191780822
1698	1698	61	1	2011	1	1	1	1	1	0	0	0	1	1	0	0	0	0	0	0	0	4	1	1	4	0	0	0	0	0	0	0	0	0	0	0	0	0	8	1	1	4
1699	1699	57	1	2011	2	1	0	0	1	0	1	0	1	1	0	0	0	0	0	0	0	4	0	2	3	0	0	0	0	0	0	0	0	0	0	0	0	0	6	1	1	6.65753424657534
1700	1700	84	2	2011	2	2	1	0	0	0	0	0	1	1	0	0	0	0	0	0	0	6	0	1	2	0	0	0	0	0	0	0	0	0	0	0	0	0	8	2	1	8.99452054794521
1701	1701	56	1	2011	1	1	0	0	1	0	1	0	1	1	0	0	0	0	0	0	0	3	0	1	1	0	0	0	0	0	0	0	0	0	0	0	0	0	5	1	0	10.4191780821918
1702	1702	74	1	2011	2	1	1	0	1	1	2	0	0	1	0	1	0	0	0	0	0	5	1	1	3	0	0	0	0	1	0	0	0	0	0	0	1	1	12	1	0	10.4191780821918
1703	1703	79	1	2011	2	1	0	1	0	0	2	0	0	1	0	1	0	0	0	0	0	6	1	1	3	0	0	0	0	0	0	0	0	0	0	0	1	0	12	2	1	5.3013698630137
1704	1704	70	2	2011	2	2	1	1	1	0	0	0	1	1	0	0	0	0	0	0	0	6	1	1	3	0	0	0	0	1	0	0	0	0	0	1	0	0	13	2	0	10.427397260274
1705	1705	69	1	2011	1	1	1	2	0	0	0	0	0	1	0	0	2	0	0	0	0	6	1	1	3	0	0	0	0	1	0	0	0	0	0	0	0	0	7	1	1	6.20547945205479
1706	1706	50	1	2011	1	1	0	1	1	1	1	0	0	1	0	0	0	0	0	0	0	2	0	2	3	0	0	0	0	0	0	0	0	0	0	0	0	0	7	1	0	10.4301369863014
1707	1707	69	1	2011	1	1	0	0	0	0	1	0	0	1	0	0	0	0	0	0	0	4	0	1	2	0	0	0	0	0	0	0	0	0	0	0	1	0	6	1	0	10.4383561643836
1708	1708	78	2	2011	2	3	1	1	0	0	0	0	0	1	0	0	0	0	0	0	0	6	0	1	2	0	0	0	0	1	0	0	0	0	0	0	0	0	8	1	1	8.12328767123288
1709	1709	77	1	2011	1	1	1	0	0	1	0	1	0	1	0	0	0	0	0	0	0	5	1	1	2	0	0	0	0	0	0	0	0	0	0	0	0	0	6	1	0	10.4438356164384
1710	1710	67	1	2011	2	2	1	1	1	1	2	1	1	1	0	0	2	0	1	0	0	10	1	1	2	0	0	0	0	1	0	1	0	1	0	0	1	0	19	1	1	1.61917808219178
1711	1711	68	1	2011	1	1	1	0	0	0	1	0	1	1	0	0	0	0	0	0	0	5	1	1	3	0	0	0	0	0	0	0	0	0	0	0	0	0	7	1	1	8.09041095890411
1712	1712	71	2	2011	2	1	1	1	1	1	0	0	0	1	0	0	1	0	0	0	0	6	0	1	3	0	0	0	0	0	0	0	0	0	0	0	0	0	12	2	0	10.4438356164384
1713	1713	49	2	2011	2	1	0	0	0	0	2	0	0	1	0	0	0	0	0	0	0	1	0	2	4	0	0	0	0	0	0	0	0	0	0	0	0	0	7	1	0	10.4493150684932
1714	1714	62	1	2011	1	1	1	1	1	0	0	1	1	1	0	0	0	0	0	0	0	6	1	1	3	0	0	0	0	0	0	0	0	0	0	0	1	0	6	1	0	10.4575342465753
1715	1715	70	2	2011	1	1	1	0	1	1	0	0	0	1	0	0	0	0	0	0	0	3	0	1	2	0	0	0	0	0	0	0	0	0	0	0	0	0	7	1	0	10.4602739726027
1716	1716	72	1	2011	2	2	1	1	0	1	0	0	0	1	0	0	0	0	0	0	0	6	0	1	2	0	0	0	0	0	0	0	0	0	0	0	0	0	7	1	0	10.4657534246575
1717	1717	52	1	2011	1	3	1	0	1	0	0	0	0	1	0	0	0	0	0	0	0	3	0	2	4	0	0	0	0	0	0	0	0	0	0	0	1	0	9	1	0	10.4630136986301
1718	1718	70	2	2011	2	2	0	2	0	0	0	0	0	1	0	0	0	1	0	1	0	5	0	1	1	0	0	0	0	0	0	0	0	0	0	0	0	0	8	1	0	10.427397260274
1719	1719	61	1	2011	2	2	1	1	1	0	0	1	0	1	0	0	0	0	0	0	0	6	1	2	4	0	0	0	0	0	0	0	0	0	0	0	0	0	27	2	0	10.4438356164384
1720	1720	64	1	2011	1	1	1	1	0	0	0	0	0	1	0	0	0	0	0	0	0	4	0	1	3	0	0	0	0	0	0	0	0	0	0	0	0	0	16	1	0	10.4684931506849
1721	1721	57	2	2011	1	1	1	1	1	0	0	0	0	1	0	0	0	0	1	0	0	3	0	1	1	0	0	0	0	0	0	0	0	0	0	0	1	0	26	1	0	10.4794520547945
1722	1722	73	1	2011	2	1	0	0	0	0	0	0	0	1	0	0	0	0	0	0	0	4	0	1	2	0	0	0	0	0	0	0	0	0	0	0	1	0	10	1	1	6.68493150684932
1723	1723	71	1	2011	1	1	0	1	0	0	0	0	0	1	0	0	0	0	0	0	0	6	0	1	3	0	0	0	0	0	0	0	0	0	0	0	0	0	6	1	0	10.4794520547945
1724	1724	48	2	2011	2	2	0	0	1	0	0	0	0	1	0	0	0	0	0	0	0	2	0	1	1	0	0	0	0	0	0	0	0	0	0	0	0	0	5	1	1	6.42191780821918
1725	1725	74	1	2011	2	3	0	0	1	0	2	1	0	1	0	1	0	0	0	0	0	7	1	1	3	0	0	0	0	0	0	0	0	0	0	0	0	0	5	1	1	0.767123287671233
1726	1726	43	1	2011	2	2	1	0	1	0	1	0	0	1	0	0	0	0	0	0	0	2	1	2	2	0	0	0	0	0	0	0	0	0	0	0	0	0	6	1	0	10.4849315068493
1727	1727	73	2	2011	2	1	1	0	1	0	0	0	1	1	0	0	0	0	0	0	0	4	1	1	2	0	0	0	0	0	0	0	0	0	0	0	0	0	6	1	0	10.4849315068493
1728	1728	67	2	2011	2	1	1	1	1	1	0	0	0	1	0	0	0	0	0	0	0	4	1	1	3	0	0	0	0	0	0	0	0	0	0	0	0	0	5	1	0	10.4876712328767
1729	1729	83	1	2011	2	2	1	0	0	0	0	1	1	1	0	0	0	0	0	0	0	7	1	0	2	0	0	0	0	0	0	0	0	0	0	0	0	0	7	1	1	0.742465753424657
1730	1730	59	1	2011	2	2	1	0	1	1	1	0	0	1	0	0	0	0	1	0	0	4	0	2	2	0	0	0	0	1	0	0	0	0	0	0	0	0	8	1	0	10.4767123287671
1731	1731	64	1	2011	1	1	1	0	1	1	0	0	0	1	0	0	0	0	0	0	0	4	0	1	2	0	0	0	0	0	0	0	0	0	0	0	0	0	6	1	0	10.4958904109589
1732	1732	59	2	2011	2	2	1	1	1	1	0	0	1	1	0	0	0	0	0	0	0	4	1	1	3	0	0	0	0	1	0	0	0	0	0	0	1	0	8	1	0	10.4767123287671
1733	1733	54	1	2011	2	1	0	0	1	0	2	0	0	1	0	0	0	0	0	0	0	3	0	1	2	0	0	0	0	1	0	0	0	0	0	0	0	0	7	1	0	10.4986301369863
1734	1734	47	1	2011	2	1	1	0	1	0	0	0	1	1	0	0	0	0	0	0	0	2	1	1	3	0	0	0	0	0	0	0	0	0	0	0	0	0	7	1	0	10.5068493150685
1735	1735	62	1	2011	1	3	1	0	0	0	2	1	1	1	0	1	0	0	0	0	0	6	1	1	3	0	0	0	0	0	0	0	0	0	0	0	1	0	7	1	1	5.05205479452055
1736	1736	66	2	2011	2	2	1	2	1	0	0	1	1	1	0	0	0	0	1	1	0	7	1	1	3	0	0	0	0	0	0	0	0	0	0	0	1	0	9	1	1	5.23013698630137
1737	1737	72	1	2011	2	2	1	1	1	0	1	0	0	1	0	0	0	0	0	0	0	7	1	1	3	0	0	0	0	0	0	0	0	0	0	0	1	0	7	1	1	4.02191780821918
1738	1738	63	1	2011	1	1	1	1	1	0	1	0	0	1	0	0	0	0	0	0	0	4	1	1	1	0	0	0	0	0	0	0	0	0	0	0	1	0	7	1	0	10.5041095890411
1739	1739	81	2	2011	2	1	1	1	1	1	0	0	0	1	0	0	0	0	0	0	0	6	1	1	3	0	0	0	0	0	0	0	0	0	0	0	1	0	6	1	1	7.18356164383562
1740	1740	75	1	2011	1	2	1	1	0	0	2	1	1	1	0	1	0	0	1	0	0	11	0	1	4	0	0	0	0	0	0	1	1	1	0	0	1	0	54	3	1	0.147945205479452
1741	1741	76	1	2011	1	1	1	0	1	1	1	0	0	1	0	0	1	0	0	0	0	6	1	1	2	0	0	0	0	1	0	0	0	0	0	0	1	0	12	3	1	0.0328767123287671
1742	1742	69	1	2011	1	1	1	0	1	0	0	0	0	1	0	0	0	0	0	0	0	4	1	1	4	0	0	0	0	1	0	0	0	0	0	1	0	0	8	1	0	10.5013698630137
1743	1743	67	1	2011	2	3	1	0	0	1	0	0	1	1	0	0	0	0	1	0	0	5	1	1	3	0	0	0	0	0	0	0	0	0	0	0	1	0	12	1	1	5.50684931506849
1744	1744	78	1	2011	2	1	1	1	1	0	0	1	0	1	0	0	0	0	0	0	0	7	1	1	2	0	0	0	0	1	0	0	0	0	0	0	0	0	8	2	1	8.29041095890411
1745	1745	51	1	2011	1	1	1	1	1	1	0	0	0	1	0	0	0	0	0	0	0	4	1	1	1	0	0	0	1	0	0	0	0	0	0	0	0	0	9	1	1	1.59452054794521
1746	1746	62	1	2011	2	3	1	0	1	1	1	0	0	1	0	0	0	0	0	0	0	4	0	1	2	0	0	0	0	0	0	0	0	0	0	0	0	1	21	1	0	10.5260273972603
1747	1747	72	1	2011	1	1	0	1	0	1	0	0	1	1	0	0	0	0	0	0	0	7	1	1	2	0	0	0	0	1	0	0	0	0	0	0	1	0	12	1	1	1.01369863013699
1748	1748	58	1	2011	2	1	0	0	1	0	2	1	0	1	0	1	0	0	0	0	0	4	1	2	3	0	0	0	0	0	0	0	0	0	0	0	0	0	6	1	0	10.5369863013699
1749	1749	61	2	2011	2	1	0	1	1	0	0	1	1	1	0	0	0	0	0	0	0	6	0	1	2	0	0	0	0	0	0	0	0	0	0	0	0	0	7	1	1	6.18082191780822
1750	1750	60	2	2011	2	1	0	1	1	1	0	0	0	1	0	0	0	0	0	0	0	3	1	1	2	0	0	0	0	0	0	0	0	0	0	0	1	0	15	1	0	10.5397260273973
1751	1751	46	1	2011	1	1	0	0	1	0	0	1	0	1	1	0	0	0	0	0	0	4	0	2	2	0	0	0	0	0	0	0	0	0	0	0	1	0	10	1	0	10.5369863013699
1752	1752	72	1	2011	2	2	1	0	1	1	1	0	0	1	0	0	0	0	0	0	0	5	1	1	2	0	0	0	1	0	0	0	0	0	0	0	1	0	6	1	0	10.5342465753425
1753	1753	73	2	2011	2	2	1	1	1	0	0	0	0	1	0	0	0	0	0	0	0	6	0	2	3	0	0	0	0	0	0	0	0	0	0	0	1	0	12	1	1	1.99452054794521
1754	1754	57	1	2011	1	1	1	0	1	0	1	0	1	1	0	0	0	0	0	0	0	4	0	2	3	0	0	0	0	0	0	0	0	0	0	0	0	0	5	1	1	9.18356164383562
1755	1755	81	1	2011	1	1	1	1	1	0	0	0	1	1	0	1	0	0	0	0	0	9	0	2	2	0	0	0	0	1	0	0	0	0	0	0	0	0	13	1	0	10.5424657534247
1756	1756	62	1	2011	1	1	1	1	1	0	1	1	0	1	0	1	0	0	0	0	0	6	0	1	3	0	0	0	0	0	0	0	0	0	0	0	0	0	7	1	0	10.5452054794521
1757	1757	60	1	2011	1	1	1	0	0	0	0	1	0	1	0	0	0	0	0	0	0	3	0	2	2	0	0	0	0	0	0	0	0	0	0	0	0	0	5	1	0	10.5452054794521
1758	1758	37	1	2011	2	2	1	2	1	1	2	0	0	1	0	0	0	0	0	0	0	3	0	1	2	0	0	0	0	0	0	0	0	0	0	0	0	0	7	1	0	10.5260273972603
1759	1759	42	1	2011	1	1	1	0	0	0	2	0	0	1	0	0	0	0	0	0	0	2	0	2	4	0	0	0	0	0	0	0	0	0	0	0	0	0	7	1	1	4.29315068493151
1760	1760	71	1	2011	2	1	1	1	0	0	0	0	1	1	0	0	0	0	0	0	0	7	0	1	2	0	0	0	0	0	0	0	0	0	0	0	1	0	7	1	0	10.5561643835616
1761	1761	68	1	2011	2	2	1	1	1	1	0	0	1	1	0	0	0	0	0	0	0	6	0	1	2	0	0	0	0	0	0	0	0	0	0	0	0	0	7	1	0	10.5452054794521
1762	1762	67	2	2011	1	1	1	0	1	0	0	0	1	1	0	0	0	0	0	0	0	4	1	1	3	0	0	0	0	0	0	0	0	0	0	0	0	0	6	1	0	10.558904109589
1763	1763	72	1	2011	2	2	1	1	1	0	0	0	1	1	0	0	0	0	0	0	0	7	0	2	3	0	0	0	0	0	0	0	0	0	0	0	1	0	11	1	0	10.5616438356164
1764	1764	78	1	2011	1	1	0	0	0	0	0	1	0	1	0	0	0	0	0	0	0	6	0	1	2	0	1	0	0	0	0	0	0	0	0	0	1	0	17	1	1	4.32876712328767
1765	1765	77	2	2011	1	1	0	1	0	0	0	0	0	1	0	1	0	0	0	0	0	7	0	1	4	0	0	0	0	0	0	0	0	0	0	0	1	0	10	1	1	5.76986301369863
1766	1766	70	1	2011	1	1	1	1	1	0	0	0	0	1	0	0	0	0	0	0	0	4	0	1	3	0	0	0	0	0	0	0	0	0	0	0	0	0	5	1	1	5.11506849315068
1767	1767	62	1	2011	2	2	1	2	1	0	0	1	1	1	0	0	1	0	0	0	0	11	0	2	2	0	0	0	0	0	0	0	0	0	0	0	0	0	18	1	1	2.85753424657534
1768	1768	81	1	2011	2	2	1	1	1	0	1	1	0	1	1	0	0	0	0	0	0	9	1	1	1	0	0	0	1	0	0	0	0	0	1	0	1	0	5	3	1	0.0136986301369863
1769	1769	70	1	2011	2	2	1	1	0	0	0	1	0	1	0	0	0	0	0	0	0	6	1	1	2	0	0	0	0	0	0	0	0	0	0	0	0	0	8	1	1	8.07671232876712
1770	1770	65	1	2011	2	3	1	0	1	1	0	0	1	1	0	0	0	1	0	0	0	7	0	1	2	0	0	0	1	0	0	1	0	1	0	0	1	0	22	1	0	10.572602739726
1771	1771	56	1	2011	2	2	1	0	1	0	2	0	0	1	0	0	0	0	0	0	0	3	1	2	2	0	0	0	0	0	0	0	0	0	0	0	0	0	5	1	0	10.572602739726
1772	1772	60	1	2011	2	1	0	0	1	0	0	0	0	1	0	0	0	0	0	0	0	2	1	1	3	0	0	0	0	0	0	0	0	0	0	0	0	0	5	1	0	10.5780821917808
1773	1773	56	1	2011	2	3	1	0	1	0	1	1	0	1	0	0	0	0	0	0	0	4	0	2	3	0	0	0	0	0	0	0	0	0	0	0	1	0	6	1	0	10.5753424657534
1774	1774	60	1	2011	1	3	0	0	0	0	0	0	0	1	0	0	0	0	0	0	0	3	1	2	3	0	0	0	0	0	0	0	0	0	0	0	1	0	5	1	0	10.5780821917808
1775	1775	81	1	2011	1	2	1	0	1	0	1	1	0	1	0	0	0	0	0	0	0	7	0	1	3	0	0	0	0	1	0	0	0	0	0	0	0	0	6	1	0	10.5643835616438
1776	1776	43	1	2011	2	2	0	0	0	0	2	0	1	1	0	0	0	0	0	0	0	2	0	2	2	0	0	0	1	0	0	0	0	0	0	0	0	0	6	1	0	10.5780821917808
1777	1777	79	1	2011	2	2	1	1	1	1	1	0	1	1	0	1	0	0	0	0	0	8	1	0	3	0	0	0	0	0	0	0	0	0	0	0	0	0	8	1	0	10.5835616438356
1778	1778	54	1	2011	1	1	0	0	0	0	0	0	0	1	0	0	0	0	0	1	0	2	1	1	2	0	0	0	0	0	0	0	0	0	0	0	0	0	5	1	0	10.572602739726
1779	1779	48	1	2011	2	3	1	0	1	0	2	0	0	1	0	0	0	0	0	0	0	2	0	2	4	0	0	0	0	0	0	0	0	0	0	1	0	0	8	1	0	10.572602739726
1780	1780	74	1	2011	2	2	1	0	0	0	1	0	1	1	0	0	0	0	0	0	0	5	1	1	2	0	0	0	0	0	0	0	0	0	0	0	0	0	8	1	0	10.5835616438356
1781	1781	54	1	2011	2	3	0	1	1	0	2	0	0	1	0	0	0	0	0	0	0	4	0	2	2	0	0	0	0	0	0	0	0	0	0	0	0	0	7	1	0	10.5808219178082
1782	1782	44	2	2011	1	2	1	1	0	1	1	0	0	1	0	0	0	0	0	0	0	3	1	2	3	0	0	0	0	0	0	0	0	0	0	0	1	0	7	2	0	10.6
1783	1783	44	1	2011	2	3	0	1	1	0	1	0	0	1	0	0	0	0	0	0	0	3	1	2	3	0	0	0	0	0	0	0	0	0	0	0	0	0	8	1	0	10.5780821917808
1784	1784	70	1	2011	2	1	1	1	1	0	0	0	0	1	0	0	0	0	0	0	0	5	1	1	4	0	0	0	0	1	0	0	0	0	0	0	1	0	7	2	0	10.6
1785	1785	70	1	2011	2	2	0	0	0	0	2	0	0	1	0	0	0	0	0	0	0	4	0	1	3	0	0	0	0	0	0	0	0	0	0	0	0	0	7	1	0	10.5808219178082
1786	1786	68	1	2011	2	1	0	1	1	0	0	0	0	1	0	0	0	0	0	0	0	4	0	2	2	0	0	0	0	0	0	0	0	0	0	0	0	0	6	1	0	10.6027397260274
1787	1787	72	2	2011	2	3	1	0	0	0	0	0	1	1	0	0	0	0	0	0	0	5	0	1	2	0	0	0	0	0	0	0	0	0	0	0	0	0	7	2	1	6.93424657534247
1788	1788	66	2	2011	1	1	1	1	1	0	0	0	0	1	0	0	0	0	0	0	0	4	1	1	4	0	0	0	0	0	0	0	0	0	0	0	1	0	7	2	0	10.6027397260274
1789	1789	70	1	2011	2	2	1	0	0	0	0	0	0	1	0	1	1	0	1	0	1	7	0	1	2	0	0	0	1	1	0	0	0	0	0	0	1	0	11	1	1	2.13698630136986
1790	1790	80	1	2011	2	1	1	1	1	0	0	0	1	1	0	0	0	0	0	0	0	5	1	1	2	0	0	0	0	0	0	0	0	0	0	0	0	0	7	1	1	7.27123287671233
1791	1791	60	1	2011	2	2	1	0	1	0	0	0	0	1	0	1	0	0	0	0	0	4	1	1	3	0	0	0	0	0	0	0	0	0	0	0	0	0	7	1	1	9.54520547945205
1792	1792	70	1	2011	1	1	1	1	1	0	2	0	0	1	0	0	0	0	0	0	0	4	1	1	4	0	0	0	0	0	0	0	0	0	0	0	0	0	6	1	0	10.6191780821918
1793	1793	70	1	2011	2	1	0	0	0	0	0	0	0	1	0	0	0	0	0	0	0	3	1	1	3	0	0	0	0	1	0	0	0	0	0	0	0	0	11	1	0	10.6219178082192
1794	1794	71	1	2010	1	1	1	1	1	0	0	1	0	1	0	0	0	0	0	0	0	6	0	1	1	0	0	0	0	0	0	0	0	0	0	0	0	0	6	1	1	8.4986301369863
1795	1795	58	1	2011	1	1	0	0	0	0	0	0	0	1	0	0	0	0	0	0	0	2	1	1	3	0	0	0	0	0	0	0	0	0	0	0	0	0	6	1	0	10.6219178082192
1796	1796	61	2	2011	1	1	1	1	1	0	0	0	1	1	0	0	0	0	0	0	0	5	0	1	4	0	0	0	0	0	0	0	0	0	0	0	0	0	7	1	1	10.0739726027397
1797	1797	59	2	2011	1	1	1	1	0	0	0	0	0	1	0	0	0	0	0	0	0	3	1	1	3	0	0	0	0	0	0	0	0	0	0	0	0	0	6	1	0	10.6219178082192
1798	1798	77	1	2011	2	1	1	2	0	0	1	1	0	1	0	0	1	0	1	0	0	8	1	1	3	0	0	0	0	0	0	0	0	0	0	0	1	0	13	1	1	4.3013698630137
1799	1799	65	1	2010	2	1	1	1	0	0	1	0	1	1	0	1	0	0	0	0	0	6	1	1	3	0	0	0	0	1	0	0	0	0	0	0	0	0	14	1	1	4.28767123287671
1800	1800	67	1	2010	2	1	1	1	1	0	1	0	0	1	0	0	0	0	0	0	0	6	1	2	2	0	0	0	0	0	0	0	0	0	0	0	0	0	13	1	1	4.81095890410959
1801	1801	71	1	2010	2	1	0	1	1	0	2	0	0	1	0	0	0	0	0	0	0	5	1	1	2	0	0	0	0	0	0	0	0	0	0	0	0	0	8	1	1	9.55890410958904
1802	1802	75	1	2010	1	1	1	1	0	0	0	0	0	1	0	0	0	0	0	0	0	5	1	1	2	0	0	0	0	0	0	0	0	0	0	0	0	0	8	1	0	10.6356164383562
1803	1803	71	1	2011	2	2	1	0	0	0	2	0	0	1	1	1	0	0	0	0	0	7	1	1	3	0	0	0	0	0	0	0	0	0	0	0	1	0	7	1	1	7.67671232876712
1804	1804	68	1	2010	2	2	1	0	1	1	2	0	1	1	0	0	0	0	0	0	1	5	1	1	2	0	0	0	0	0	0	0	0	0	0	0	0	0	15	2	0	10.6520547945205
1805	1805	75	2	2010	2	2	1	1	1	0	0	0	0	1	0	0	0	0	0	0	0	6	0	2	2	0	0	0	0	0	0	0	0	0	0	0	0	0	9	1	1	4.36712328767123
1806	1806	55	1	2010	1	2	1	0	1	1	0	0	0	1	0	0	0	0	1	0	0	4	1	2	4	0	0	0	0	0	0	0	0	0	0	0	1	0	6	1	0	10.6520547945205
1807	1807	74	1	2010	2	1	0	0	0	0	1	0	1	1	0	0	0	0	1	1	0	5	1	1	3	0	0	0	0	0	0	0	0	0	0	0	0	0	6	1	1	2.0958904109589
1808	1808	72	1	2010	2	2	1	0	1	0	1	0	0	1	0	0	0	0	0	0	0	4	1	1	2	0	0	0	0	0	0	0	0	0	0	0	0	0	6	1	0	10.6493150684932
1809	1809	77	1	2011	2	2	1	0	0	0	2	1	1	1	0	1	0	0	0	0	0	8	0	1	2	0	0	0	0	0	0	0	0	0	0	0	0	0	13	1	1	6.04383561643836
1810	1810	60	1	2010	2	1	1	1	1	0	2	0	0	1	0	0	0	0	0	0	0	4	0	1	2	0	0	0	0	1	0	0	0	0	0	0	0	0	8	1	0	10.6602739726027
1811	1811	75	1	2010	2	1	1	0	0	1	0	0	0	1	0	0	0	0	0	0	0	4	1	1	2	0	0	0	0	0	0	0	0	0	0	0	0	0	6	1	1	2.74246575342466
1812	1812	67	1	2011	2	1	1	1	0	0	0	1	1	1	0	0	1	0	1	1	0	8	0	1	3	0	0	0	0	1	0	0	0	0	0	0	1	0	16	3	1	0.0438356164383562
1813	1813	63	1	2010	1	1	1	0	1	0	0	0	0	1	0	0	0	0	0	0	0	3	1	1	2	0	0	0	0	0	0	0	0	0	0	0	1	0	4	1	0	10.6602739726027
1814	1814	71	2	2010	2	1	1	0	1	1	0	0	0	1	0	0	0	0	0	0	0	4	1	1	3	0	0	0	0	0	0	0	0	0	0	0	0	0	6	1	0	10.6602739726027
1815	1815	59	1	2010	1	1	1	1	1	0	0	0	0	1	0	0	0	0	0	0	0	4	1	1	1	0	0	0	0	0	0	0	0	0	0	0	0	0	5	1	0	10.6657534246575
1816	1816	60	1	2010	1	1	0	0	0	0	1	0	0	1	0	0	0	0	0	0	0	3	1	2	3	0	0	0	0	0	0	0	0	0	0	0	1	0	6	1	1	10.0191780821918
1817	1817	57	1	2010	2	2	1	0	0	1	2	0	0	1	0	0	0	0	0	0	0	3	0	1	2	0	0	0	0	0	0	0	0	0	0	0	0	0	5	1	0	10.6684931506849
1818	1818	58	1	2010	2	2	0	0	0	0	1	0	0	1	0	0	0	0	0	0	0	3	0	1	2	0	0	0	0	0	0	0	0	0	0	0	0	0	5	1	0	10.6684931506849
1819	1819	82	1	2010	2	3	1	1	1	1	1	0	1	1	0	0	0	0	1	0	0	8	0	1	3	0	0	0	0	0	0	0	0	0	0	0	0	0	10	1	1	2.78630136986301
1820	1820	72	1	2010	2	1	1	1	0	0	0	0	0	1	1	0	0	0	0	0	0	7	0	1	2	0	0	0	0	1	0	0	0	0	0	0	0	0	9	3	0	10.6739726027397
1821	1821	69	1	2010	1	1	1	1	0	1	0	1	0	1	1	0	0	0	0	0	0	7	1	1	2	0	1	0	0	0	0	0	0	0	0	0	1	0	35	2	1	2.35068493150685
1822	1822	46	1	2010	1	1	1	0	1	0	0	0	0	1	0	0	0	0	0	0	0	1	1	1	3	0	0	0	0	0	0	0	0	0	0	0	0	0	19	1	0	10.6767123287671
1823	1823	58	1	2010	2	2	0	1	0	0	2	0	0	1	0	0	0	0	0	0	0	4	0	2	3	0	0	0	0	0	0	0	0	0	0	0	1	0	7	1	0	10.6602739726027
1824	1824	83	1	2010	2	1	1	0	0	0	0	0	1	1	0	0	1	0	0	0	0	8	1	1	2	0	0	0	0	0	0	0	0	0	0	0	0	0	6	2	1	2.27945205479452
1825	1825	64	2	2010	2	3	1	1	1	0	0	0	0	1	0	0	0	0	0	0	0	6	1	1	3	0	0	0	0	0	0	0	0	0	0	0	0	0	12	1	0	10.6739726027397
1826	1826	64	1	2010	1	1	0	1	1	1	0	0	0	1	0	0	0	0	0	0	0	6	0	1	3	0	0	0	0	1	0	0	0	0	0	0	0	0	11	1	1	8.82465753424658
1827	1827	66	1	2010	1	1	1	0	1	1	0	1	0	1	0	0	0	0	0	0	0	4	1	1	3	0	0	0	0	0	0	0	0	0	0	0	1	0	8	1	0	10.6849315068493
1828	1828	66	1	2010	2	2	1	0	1	0	1	0	0	1	0	0	0	1	0	0	0	5	1	1	3	0	0	0	0	1	0	0	0	0	0	1	1	0	18	1	0	10.6876712328767
1829	1829	56	1	2010	2	1	1	0	1	0	2	1	0	1	0	0	0	0	0	0	0	3	1	1	2	0	0	0	0	0	0	0	0	0	0	0	0	0	7	2	1	6.03561643835616
1830	1830	63	1	2010	2	1	1	1	1	1	0	0	1	1	0	0	0	0	0	0	0	4	1	2	3	0	0	0	0	0	0	0	0	0	0	0	0	0	7	2	0	10.6904109589041
1831	1831	63	1	2010	1	1	1	0	1	1	1	0	0	1	0	0	0	0	0	0	0	3	1	1	3	0	0	0	0	0	0	0	0	0	0	0	0	0	6	1	0	10.6986301369863
1832	1832	46	1	2010	1	1	0	0	0	0	1	0	0	1	0	0	0	0	0	0	0	2	0	2	3	0	0	0	0	0	0	0	0	0	0	0	0	0	7	1	0	10.6986301369863
1833	1833	72	1	2010	1	1	0	0	1	0	0	1	0	1	0	0	0	0	0	0	0	5	0	2	2	0	0	0	0	0	0	0	0	0	0	0	0	0	6	1	0	10.6931506849315
1834	1834	74	2	2010	2	1	0	0	0	0	0	0	0	1	0	0	0	0	0	0	0	4	0	1	2	0	0	0	0	0	0	0	0	0	0	0	0	0	5	1	0	10.7068493150685
1835	1835	52	2	2010	2	1	1	2	1	1	0	0	0	1	0	0	0	0	0	0	0	3	1	2	2	0	0	0	0	0	0	0	0	0	0	0	0	0	8	1	0	10.7095890410959
1836	1836	84	1	2010	1	1	1	0	0	0	0	0	0	1	0	0	1	0	0	0	0	7	1	1	3	0	0	0	0	1	0	0	0	0	0	0	1	0	14	1	1	9.83013698630137
1837	1837	55	1	2010	1	1	1	0	1	0	1	0	1	1	0	0	0	0	0	0	0	3	0	2	2	0	0	0	0	0	0	0	0	0	0	0	0	0	7	1	0	10.7150684931507
1838	1838	74	1	2010	1	1	1	1	1	0	0	1	0	1	0	1	0	0	0	0	0	8	0	1	3	0	0	0	0	1	0	0	0	0	0	0	0	0	6	1	0	10.7260273972603
1839	1839	48	1	2010	1	1	1	0	0	0	2	0	1	1	0	0	0	0	0	0	0	2	0	1	2	0	0	0	0	0	0	0	0	0	0	0	0	0	8	1	0	10.7178082191781
1840	1840	54	1	2010	1	1	1	0	1	0	1	0	0	1	0	0	0	1	0	0	0	2	0	2	2	0	0	0	0	0	0	0	0	0	0	0	0	0	7	1	1	6.55342465753425
1841	1841	71	1	2010	2	2	1	0	1	0	0	1	1	1	0	0	0	1	0	1	0	8	0	1	3	0	0	0	0	1	0	0	0	0	1	0	0	0	40	3	1	0.10958904109589
1842	1842	73	1	2010	2	2	1	0	0	0	0	0	0	1	0	0	0	0	1	0	0	5	0	1	4	0	0	0	0	0	0	0	0	0	0	0	0	0	6	1	1	10.1643835616438
1843	1843	54	1	2010	2	2	1	0	0	0	2	1	0	1	0	0	0	0	0	0	0	5	0	2	3	0	0	0	0	0	0	0	0	0	0	0	1	0	7	1	0	10.7095890410959
1844	1844	80	1	2010	2	2	1	0	1	0	1	0	1	1	0	1	0	0	0	0	0	7	0	1	1	0	0	0	0	1	1	0	0	0	0	0	1	0	34	1	0	10.7150684931507
1845	1845	65	2	2010	2	2	1	1	1	0	0	0	1	1	0	1	0	0	1	0	0	6	0	2	2	0	0	0	0	1	0	0	0	0	0	0	0	0	29	1	0	10.7342465753425
1846	1846	67	1	2010	1	1	1	0	1	1	0	0	0	1	0	0	0	0	0	0	0	3	1	1	1	0	0	0	0	1	0	0	0	0	0	0	0	0	8	1	1	10.0794520547945
1847	1847	74	2	2010	2	2	0	1	1	1	0	1	0	1	0	0	0	0	0	0	0	7	0	1	4	0	0	0	0	0	0	0	0	0	0	0	0	0	5	2	0	10.7095890410959
1848	1848	75	2	2010	2	2	1	1	1	0	0	0	0	1	0	0	0	0	0	0	0	6	0	1	2	0	0	0	0	0	0	0	0	0	0	0	1	0	8	1	0	10.7479452054795
1849	1849	40	2	2010	2	1	1	1	1	0	0	0	0	1	0	0	0	0	0	0	0	3	1	2	3	0	0	0	0	0	0	0	0	0	0	0	1	0	8	1	1	1.34794520547945
1850	1850	60	1	2010	2	1	1	2	1	1	0	1	0	1	0	0	1	0	0	0	0	7	0	2	2	0	0	0	0	0	0	0	0	0	0	0	1	0	8	1	0	10.7506849315069
1851	1851	67	1	2010	1	3	1	0	1	1	0	1	0	1	0	0	0	0	0	0	0	5	0	2	3	0	0	0	0	0	0	0	0	0	0	0	0	0	6	1	0	10.7506849315069
1852	1852	85	1	2010	2	1	1	0	0	0	2	0	1	1	0	0	0	0	0	0	0	6	1	1	2	0	0	0	0	1	0	0	0	0	0	0	0	0	12	1	1	2.12602739726027
1853	1853	54	1	2010	2	1	1	1	1	0	1	1	0	1	0	0	0	0	0	0	0	5	0	2	2	0	0	0	0	0	0	0	0	0	0	0	0	0	5	1	0	10.7534246575342
1854	1854	55	1	2010	1	1	0	0	0	0	0	0	0	1	0	0	0	0	0	0	0	2	0	2	2	0	0	0	0	0	0	0	0	0	0	0	0	0	5	1	0	10.7561643835616
1855	1855	57	1	2010	2	2	1	0	1	1	1	0	0	1	1	0	0	0	0	0	0	4	0	2	3	0	0	0	0	0	0	0	0	0	0	0	0	0	7	1	0	10.7643835616438
1856	1856	63	2	2010	1	1	1	1	1	0	0	0	0	1	0	0	0	0	0	0	0	4	1	1	2	0	0	0	0	0	0	0	0	0	0	0	1	0	8	1	1	0.473972602739726
1857	1857	46	2	2010	1	1	1	0	1	0	2	0	0	1	0	0	0	0	0	0	0	1	1	2	3	0	0	0	0	0	0	0	0	0	0	0	0	0	6	1	0	10.7698630136986
1858	1858	67	1	2010	1	1	1	1	1	0	2	0	0	1	0	0	0	0	0	0	0	4	0	2	2	0	0	0	0	0	0	0	0	0	0	0	0	0	6	1	0	10.7698630136986
1859	1859	75	2	2010	2	2	1	1	0	1	0	1	1	1	0	0	0	0	0	0	0	8	0	2	3	0	0	0	0	1	0	0	0	0	0	0	0	0	10	1	1	7.92602739726027
1860	1860	63	1	2010	2	3	1	0	1	0	0	0	0	1	0	0	0	0	0	0	0	4	1	2	3	0	0	0	0	1	0	1	0	1	1	0	0	0	48	3	1	0.131506849315068
1861	1861	45	1	2010	1	1	0	0	0	0	1	0	0	1	0	0	0	0	0	0	0	1	0	2	2	0	0	0	0	0	0	0	0	0	0	0	1	0	6	1	0	10.7643835616438
1862	1862	82	2	2010	2	2	0	0	0	0	0	0	0	1	0	0	0	0	0	0	0	6	1	1	2	0	0	0	0	0	0	0	0	0	0	0	0	0	6	1	0	10.7643835616438
1863	1863	55	1	2010	1	1	1	0	0	0	0	0	0	1	0	0	0	0	0	0	0	2	1	2	3	0	0	0	0	0	0	0	0	0	0	0	0	0	12	1	0	10.7890410958904
1864	1864	52	1	2010	1	1	1	0	0	0	2	0	0	1	0	0	0	0	0	0	0	3	1	1	2	0	0	0	0	0	0	0	0	0	0	0	0	0	6	1	0	10.7890410958904
1865	1865	48	1	2010	2	1	1	0	1	0	1	0	0	1	0	0	0	0	0	0	0	2	0	1	2	0	0	0	0	0	0	0	0	1	0	1	1	0	9	1	0	10.7917808219178
1866	1866	74	1	2010	2	1	1	2	0	0	0	0	1	1	0	0	1	0	1	0	0	7	0	1	2	0	0	0	0	0	0	0	0	1	0	0	0	0	24	1	1	1.3013698630137
1867	1867	63	1	2010	2	1	1	1	1	0	0	0	0	1	0	0	0	0	0	0	0	4	0	1	2	0	0	0	0	0	0	0	0	0	0	0	0	0	5	1	0	10.8054794520548
1868	1868	71	1	2010	2	1	1	0	1	0	0	0	1	1	0	0	0	0	0	0	0	6	1	1	1	0	0	0	0	1	0	0	0	0	0	0	1	0	14	2	1	3.30958904109589
1869	1869	49	1	2010	1	1	0	0	1	0	0	0	0	1	0	0	0	0	0	0	0	1	1	2	4	0	0	0	0	0	0	0	0	0	0	0	0	0	5	1	0	10.8109589041096
1870	1870	49	1	2010	1	1	1	0	0	0	0	0	0	1	0	0	0	0	0	0	0	2	0	2	3	0	0	0	0	0	0	0	0	0	0	0	0	0	6	1	0	10.813698630137
1871	1871	65	1	2010	2	2	1	2	0	0	0	1	0	1	1	0	0	0	0	0	0	7	0	1	1	0	0	0	0	0	0	0	0	0	0	0	1	0	7	2	1	8.32054794520548
1872	1872	56	1	2010	2	2	1	1	1	0	1	1	1	1	1	0	0	0	1	0	0	8	0	1	1	0	0	0	0	0	0	0	0	0	0	0	1	0	7	1	0	10.772602739726
1873	1873	65	1	2010	1	1	0	0	0	0	0	0	0	1	0	0	0	0	0	0	0	6	1	1	2	0	0	0	0	0	0	0	0	0	0	0	0	0	7	1	0	10.813698630137
1874	1874	83	1	2010	2	2	1	1	0	1	0	1	1	1	0	0	0	0	0	0	0	10	1	1	2	0	0	0	0	1	0	0	0	0	0	0	0	0	37	1	1	7.45205479452055
1875	1875	68	1	2010	1	3	0	0	0	0	1	1	0	1	0	0	0	0	0	0	0	6	1	1	3	0	0	0	0	0	0	0	0	0	0	0	0	0	7	1	1	4.53424657534247
1876	1876	65	1	2010	2	2	1	0	1	0	0	0	0	1	0	0	1	0	0	0	0	5	0	1	2	0	0	0	0	0	0	0	0	0	0	0	0	0	6	1	0	10.8082191780822
1877	1877	65	1	2010	1	1	0	0	1	0	1	0	0	1	0	0	0	0	0	0	0	3	1	2	3	0	0	0	0	0	0	0	0	0	0	0	0	0	5	1	0	10.8328767123288
1878	1878	53	1	2010	2	2	1	0	1	1	1	0	0	1	0	0	0	0	0	0	0	3	0	2	3	0	0	0	0	1	0	0	0	0	0	0	1	0	6	1	0	10.8328767123288
1879	1879	60	1	2010	2	2	0	0	0	1	0	0	0	1	0	0	0	0	0	0	0	4	0	1	2	0	0	0	0	0	0	0	0	0	0	0	0	0	5	1	0	10.8246575342466
1880	1880	73	1	2010	2	2	1	0	1	1	1	1	0	1	1	0	0	0	0	0	0	7	1	1	1	0	0	0	0	0	0	0	0	0	0	0	0	0	8	1	1	5.31780821917808
1881	1881	73	1	2010	1	2	1	1	1	0	2	0	0	1	0	0	0	0	0	0	0	6	0	2	2	0	0	0	0	0	0	0	0	0	0	0	0	0	6	1	1	10.5150684931507
1882	1882	77	2	2010	2	1	1	2	1	1	0	0	0	1	0	0	1	0	0	0	0	7	1	1	3	0	0	0	0	1	0	0	0	0	0	0	0	0	9	1	1	10.2739726027397
1883	1883	77	1	2010	2	2	1	1	0	0	1	1	1	1	0	0	1	0	1	0	0	10	0	1	3	0	0	0	0	0	0	0	0	0	0	0	1	0	8	1	1	7.28493150684931
1884	1884	72	1	2010	2	1	1	1	1	0	0	0	1	1	0	0	0	0	0	0	0	5	1	1	2	0	0	0	0	0	0	0	0	0	0	0	0	0	9	1	1	10.2
1885	1885	62	1	2010	1	1	0	0	0	0	0	0	0	1	0	0	0	0	0	0	0	3	0	1	2	0	0	0	0	0	0	0	0	0	0	0	1	0	5	1	0	10.8520547945205
1886	1886	66	1	2010	2	2	1	0	1	0	2	1	0	1	0	1	0	0	0	0	0	6	0	1	4	0	0	0	0	0	0	0	0	0	0	0	0	0	6	1	0	10.8465753424658
1887	1887	64	1	2010	1	1	1	2	1	0	1	0	0	1	1	1	0	0	0	0	0	7	0	2	2	0	0	0	0	0	0	0	0	0	0	0	1	1	64	1	1	5.55068493150685
1888	1888	54	1	2010	1	1	0	0	0	0	0	0	0	1	0	0	0	0	0	0	0	2	1	2	3	0	0	0	0	0	0	0	0	0	0	0	0	0	10	1	0	10.8657534246575
1889	1889	65	2	2010	1	1	1	0	1	0	0	0	0	1	0	0	0	0	0	0	0	3	0	2	4	0	0	0	0	0	0	0	0	0	0	0	1	0	9	1	1	5.71780821917808
1890	1890	79	1	2010	1	1	1	1	1	0	0	1	0	1	0	0	1	0	0	0	0	9	1	1	3	0	0	0	0	0	0	0	0	0	0	0	0	0	7	1	1	8.56712328767123
1891	1891	83	1	2010	2	2	1	0	1	0	1	0	1	1	0	0	0	0	0	0	0	6	0	1	2	0	0	0	0	0	0	0	0	0	0	0	0	0	9	1	1	4.8
1892	1892	64	2	2010	2	2	1	0	1	0	0	0	0	1	0	0	0	0	0	0	0	4	0	2	5	0	0	0	1	0	0	0	0	0	0	0	0	0	8	1	0	10.841095890411
1893	1893	51	1	2010	1	1	1	1	0	0	2	0	0	1	0	0	0	0	0	0	0	4	0	2	4	0	0	0	0	0	0	0	0	0	0	0	0	0	6	1	1	2.96712328767123
1894	1894	67	1	2010	1	1	1	1	1	0	2	0	0	1	0	1	0	0	0	0	0	6	0	1	3	0	0	0	0	0	0	0	0	0	0	0	0	0	8	1	0	10.8712328767123
1895	1895	62	1	2010	2	2	1	2	1	1	2	0	1	1	0	0	0	0	0	0	0	5	0	2	4	0	0	0	0	0	0	0	0	0	0	0	0	0	8	1	0	10.8712328767123
1896	1896	62	1	2010	1	1	0	0	1	0	2	0	0	1	0	0	0	0	0	0	0	5	0	1	3	0	0	0	0	0	0	0	0	0	0	0	0	0	6	1	0	10.8712328767123
1897	1897	61	1	2010	1	1	1	0	1	1	0	0	0	1	0	0	0	0	0	0	0	3	1	1	3	0	0	0	0	0	0	0	0	0	0	0	0	0	8	1	1	7.56438356164384
1898	1898	68	1	2010	1	1	0	0	0	0	1	0	0	1	0	0	0	0	0	0	0	3	0	2	2	0	0	0	0	0	0	0	0	0	0	0	0	0	6	1	0	10.8794520547945
1899	1899	58	1	2010	1	1	1	0	1	0	1	0	0	1	0	0	0	0	0	0	0	3	0	2	2	0	0	0	0	0	0	0	0	0	0	0	0	0	6	1	0	10.8821917808219
1900	1900	65	1	2010	2	2	1	0	1	1	0	0	1	1	1	0	0	0	0	0	0	5	1	1	3	0	0	0	0	0	0	0	0	0	0	0	0	0	6	1	0	10.8602739726027
1901	1901	78	2	2010	2	3	1	0	0	0	0	0	1	1	0	0	0	0	0	0	0	6	0	1	1	0	0	0	0	1	0	0	0	0	0	0	0	0	7	1	1	6.40547945205479
1902	1902	71	1	2010	1	1	1	0	1	1	2	0	0	1	0	0	0	0	0	0	0	5	1	1	3	0	0	0	0	0	0	0	0	0	0	0	0	0	7	1	0	10.8849315068493
1903	1903	69	1	2010	1	1	1	1	0	0	0	0	0	1	0	0	0	0	0	0	0	4	1	1	4	0	0	0	0	0	0	0	0	0	0	0	0	0	11	1	0	10.8821917808219
1904	1904	61	1	2010	1	2	0	0	0	0	1	0	0	1	0	0	0	0	0	0	0	3	0	1	1	0	0	0	0	0	0	0	0	0	0	0	0	0	5	1	0	10.8876712328767
1905	1905	77	1	2010	1	1	1	0	1	0	0	0	0	1	0	0	0	0	0	0	0	6	1	1	4	0	0	0	0	1	0	0	0	0	0	0	1	0	8	1	1	7.67945205479452
1906	1906	67	2	2010	2	2	1	1	1	0	0	0	1	1	0	0	0	0	0	0	0	6	1	1	2	0	0	0	0	0	0	1	0	1	0	0	1	0	8	1	1	8.40821917808219
1907	1907	52	1	2010	1	1	1	0	1	0	0	0	0	1	0	0	0	0	0	0	0	2	0	2	3	0	0	0	0	0	0	0	0	0	0	0	0	0	7	1	0	10.8904109589041
1908	1908	61	2	2010	1	1	0	1	0	0	0	0	0	1	0	0	0	0	0	0	0	4	0	2	2	0	0	0	0	0	0	0	0	0	0	0	0	0	9	1	0	10.8904109589041
1909	1909	58	1	2010	1	1	1	0	1	1	2	0	0	1	0	0	0	0	0	0	0	2	0	2	3	0	0	0	0	1	0	0	0	0	0	0	0	0	7	1	0	10.8986301369863
1910	1910	64	1	2010	1	1	1	1	1	1	0	0	1	1	1	1	0	0	0	0	0	6	0	1	1	0	0	0	0	0	0	0	0	0	0	0	0	0	9	1	1	1.12602739726027
1911	1911	70	1	2010	2	3	1	1	1	1	0	0	1	1	0	0	0	0	0	0	0	6	1	1	2	0	0	0	0	0	0	0	0	0	0	0	0	0	7	1	0	10.9013698630137
1912	1912	67	1	2010	2	2	1	0	1	0	0	0	0	1	0	0	0	0	0	0	0	4	1	1	4	0	0	0	0	1	0	0	0	0	0	0	1	0	6	1	0	10.9041095890411
1913	1913	74	1	2010	1	1	1	0	1	0	1	0	0	1	0	0	0	0	0	0	0	5	0	1	2	0	0	0	0	0	0	0	0	0	0	0	0	0	5	1	1	10.3068493150685
1914	1914	60	1	2010	1	1	1	0	1	1	1	0	0	1	0	0	0	0	0	0	0	3	0	2	3	0	0	0	0	0	0	0	0	0	0	0	0	0	5	1	0	10.9041095890411
1915	1915	48	2	2010	2	3	1	0	1	0	2	0	0	1	0	0	0	0	0	0	0	2	1	2	4	0	0	0	0	0	0	0	0	0	0	0	0	0	26	1	0	10.9041095890411
1916	1916	75	2	2010	2	2	0	0	1	0	0	0	1	1	0	0	0	0	1	0	0	7	1	1	4	0	0	0	0	1	0	0	0	0	0	0	1	0	7	1	1	0.268493150684932
1917	1917	50	1	2010	1	1	1	1	1	0	2	0	0	1	0	0	0	0	0	0	0	3	0	2	2	0	0	0	0	0	0	0	0	0	0	0	0	0	6	1	0	10.9068493150685
1918	1918	69	1	2010	1	1	1	1	1	1	0	0	1	1	0	0	0	0	0	0	0	4	0	1	2	0	0	0	0	0	0	0	0	0	0	0	0	0	7	1	0	10.9095890410959
1919	1919	53	1	2010	1	1	1	0	1	0	2	1	0	1	0	0	0	0	0	0	0	3	1	2	3	0	0	0	0	0	0	0	0	0	0	0	1	0	9	1	0	10.9041095890411
1920	1920	48	1	2010	1	1	0	0	0	0	0	0	0	1	0	0	0	0	0	0	0	1	1	2	2	0	0	0	0	0	0	0	0	0	0	0	0	0	5	1	0	10.9205479452055
1921	1921	43	1	2010	1	1	0	1	0	1	0	0	0	1	0	0	0	0	1	0	0	2	1	2	2	0	0	0	0	0	0	0	0	0	0	0	0	0	10	1	0	10.9178082191781
1922	1922	62	1	2010	1	1	0	1	1	0	0	0	0	1	0	0	0	0	0	0	0	4	0	1	4	0	0	0	0	0	0	0	0	0	0	0	0	0	8	1	0	10.9232876712329
1923	1923	61	1	2010	1	1	1	0	1	0	1	0	0	1	0	0	0	0	0	0	0	4	1	1	3	0	0	0	0	0	0	0	0	0	0	0	0	0	5	1	0	10.9232876712329
1924	1924	50	1	2010	2	2	0	0	1	1	1	0	1	1	0	0	0	0	0	0	0	2	0	2	2	0	0	0	0	0	0	0	0	0	0	0	0	0	5	1	0	10.9178082191781
1925	1925	65	1	2010	1	1	1	2	1	1	0	0	0	1	0	0	1	0	0	0	0	6	0	1	2	0	0	0	0	0	0	0	0	0	0	0	1	0	8	1	1	2.6958904109589
1926	1926	56	1	2010	1	1	1	0	1	0	1	0	0	1	0	0	0	0	0	0	1	5	1	1	3	0	0	0	0	0	0	0	0	0	0	0	1	0	8	1	1	1.02191780821918
1927	1927	66	2	2010	2	1	0	1	0	0	0	0	1	1	0	0	0	0	0	0	0	5	0	1	2	0	0	0	0	1	0	0	0	0	0	0	0	0	8	1	0	10.9287671232877
1928	1928	80	2	2010	2	3	1	0	1	0	0	1	0	1	0	0	0	1	0	0	0	7	0	1	4	0	0	0	0	0	0	0	0	0	0	0	0	0	7	1	1	9.8
1929	1929	60	1	2010	2	2	1	2	1	0	2	0	0	1	1	1	0	0	0	0	0	6	1	1	2	0	0	0	0	0	0	0	0	0	0	0	0	0	5	1	0	10.9369863013699
1930	1930	67	1	2010	2	2	0	1	0	1	0	0	0	1	0	0	0	0	0	0	0	5	1	1	3	0	0	0	0	1	0	0	0	0	0	0	1	1	56	1	0	10.9397260273973
1931	1931	64	1	2010	1	1	1	0	0	0	1	0	0	1	0	0	0	0	0	0	0	3	0	1	2	0	0	0	0	0	0	0	0	0	0	0	0	0	5	1	0	10.9424657534247
1932	1932	74	1	2010	1	1	1	1	1	1	1	1	0	1	0	0	0	0	0	0	1	7	1	1	3	0	0	0	0	1	0	0	0	0	0	0	1	0	7	1	1	6.8027397260274
1933	1933	53	1	2010	2	1	0	0	0	0	1	0	0	1	0	0	0	0	0	0	0	2	1	2	3	0	0	0	0	0	0	0	0	0	0	0	0	0	5	1	0	10.9561643835616
1934	1934	76	1	2010	1	1	1	1	0	1	1	0	1	1	0	1	1	0	0	0	0	10	1	1	2	0	0	0	0	0	0	0	0	0	0	1	1	0	15	1	1	1.9972602739726
1935	1935	57	1	2010	2	2	1	0	0	0	0	0	0	1	0	0	0	0	0	0	0	2	0	1	1	0	0	0	0	0	0	0	0	0	0	0	0	0	6	1	0	10.9616438356164
1936	1936	54	1	2010	2	2	0	0	0	1	1	0	0	1	0	0	0	0	0	0	0	3	0	1	2	0	0	0	0	0	0	0	0	0	0	0	0	0	5	1	0	10.9424657534247
1937	1937	80	1	2010	2	1	0	0	0	0	0	0	1	1	0	0	0	0	0	0	1	7	0	2	3	0	0	0	0	0	0	0	0	0	0	0	0	0	17	1	1	2.83013698630137
1938	1938	74	1	2010	2	1	1	1	0	1	1	0	0	1	0	0	0	0	0	0	0	5	0	2	2	0	0	0	0	0	0	0	0	0	0	0	0	0	6	1	1	6.75342465753425
1939	1939	72	1	2010	2	2	1	0	1	0	0	0	0	1	0	0	0	0	0	0	0	5	1	1	3	0	0	0	0	0	0	0	0	0	0	0	0	0	6	1	0	10.9671232876712
1940	1940	60	2	2010	2	1	1	0	1	0	0	1	1	1	0	0	0	0	0	0	0	3	1	1	3	0	0	0	0	0	0	0	0	0	0	0	1	0	6	1	0	10.9616438356164
1941	1941	61	2	2010	1	1	1	1	1	0	0	0	0	1	0	0	0	0	0	0	0	4	0	1	2	0	0	0	0	0	0	0	0	0	0	0	0	0	7	1	0	10.9479452054795
1942	1942	56	1	2010	2	1	1	1	0	0	2	0	0	1	0	1	0	0	0	0	0	4	0	1	1	0	0	0	0	0	0	0	0	0	0	0	0	0	5	1	0	10.9753424657534
1943	1943	70	1	2010	2	3	0	0	0	0	1	0	0	1	0	0	0	0	0	0	0	4	0	2	2	0	0	0	0	0	0	0	0	0	0	0	0	0	7	1	0	10.9753424657534
1944	1944	64	2	2010	1	1	1	1	0	1	0	1	0	1	0	0	0	0	0	0	0	5	0	2	2	0	0	0	0	0	0	0	0	0	0	0	0	0	7	1	0	10.9808219178082
1945	1945	61	2	2010	2	1	1	0	1	1	0	0	0	1	0	1	0	0	0	0	0	4	0	2	2	0	0	0	0	0	0	0	0	0	0	0	0	0	8	1	1	5.80547945205479
1946	1946	60	1	2010	1	1	1	0	1	0	0	0	0	1	0	0	0	0	0	0	0	2	0	1	1	0	0	0	0	0	0	0	0	0	0	0	0	0	5	1	0	10.9835616438356
1947	1947	79	1	2010	2	1	0	0	0	0	0	1	0	1	0	0	0	0	0	0	0	6	1	1	2	0	0	0	0	0	0	0	0	0	0	0	1	0	7	1	0	10.9945205479452
1948	1948	71	1	2010	2	2	1	0	1	0	0	0	0	1	0	0	0	0	0	0	0	5	1	1	2	0	0	0	0	0	0	0	0	0	0	0	0	0	6	1	0	10.9835616438356
1949	1949	79	2	2010	2	2	1	1	0	0	0	0	0	1	0	0	0	0	0	0	0	6	0	2	3	0	0	0	0	1	0	0	0	0	0	0	1	0	19	1	1	1.81643835616438
1950	1950	78	2	2010	2	1	0	0	0	0	0	0	1	1	0	0	0	0	0	0	0	5	1	1	2	0	0	0	0	0	0	0	0	0	0	0	0	0	7	1	0	10.9972602739726
1951	1951	69	2	2010	2	1	1	1	1	0	0	0	0	1	0	0	1	0	0	0	0	6	0	2	2	0	0	0	0	0	0	0	0	0	0	0	0	0	8	1	1	1.1972602739726
1952	1952	81	2	2010	1	1	1	0	1	1	0	0	0	1	0	0	1	0	0	0	0	7	0	1	2	0	0	0	0	0	0	0	0	0	0	0	0	0	8	1	1	5.02191780821918
1953	1953	48	1	2010	2	1	0	1	0	0	0	0	0	1	0	0	0	0	0	0	0	3	0	2	3	0	0	0	0	0	0	0	0	0	0	0	0	0	8	1	0	11
1954	1954	73	1	2010	1	1	1	0	1	0	0	0	1	1	0	0	0	0	0	0	0	5	1	1	2	0	0	0	0	0	0	0	0	0	0	0	0	0	13	1	0	11
1955	1955	44	1	2010	1	2	0	0	0	0	2	0	0	1	0	0	0	0	0	0	0	2	0	2	2	0	0	0	0	0	0	0	0	0	0	0	0	0	6	1	0	11.0027397260274
1956	1956	53	1	2010	2	3	1	0	0	0	2	0	0	1	0	0	0	0	0	0	0	3	0	2	3	0	0	0	0	0	0	0	0	0	0	0	0	0	5	1	1	0.972602739726027
1957	1957	59	2	2010	2	3	0	0	0	0	0	0	0	1	0	0	0	0	0	0	0	3	0	2	4	0	0	0	0	0	0	0	0	0	0	0	1	0	18	1	1	9.95616438356164
1958	1958	69	1	2010	2	2	1	0	0	0	0	0	0	1	0	0	0	0	0	0	0	3	0	1	2	0	0	0	0	0	0	0	0	0	0	0	0	0	6	1	0	11.0054794520548
1959	1959	67	1	2010	2	2	1	0	1	1	0	0	0	1	0	0	0	0	0	0	0	4	0	1	1	0	0	0	0	0	0	0	0	0	0	0	0	0	5	1	0	11.0191780821918
1960	1960	55	1	2010	1	1	0	0	0	0	1	0	0	1	0	0	0	0	0	0	0	2	1	2	4	0	0	0	0	0	0	0	0	0	0	0	1	0	6	1	0	11.0191780821918
1961	1961	76	1	2010	2	3	0	1	0	0	0	1	0	1	0	0	0	0	0	0	0	7	0	1	2	0	0	1	1	0	0	0	0	0	0	0	0	0	27	2	1	9.22465753424657
1962	1962	67	1	2010	2	2	1	0	0	1	1	0	0	1	0	0	0	0	0	0	0	4	1	1	3	0	0	0	0	0	0	0	0	0	0	0	0	0	6	1	0	11.0054794520548
1963	1963	46	1	2010	2	2	1	1	1	1	0	0	0	1	0	0	0	0	1	0	0	3	1	2	4	0	0	0	0	0	0	0	0	0	0	0	0	0	7	1	0	11.0164383561644
1964	1964	75	2	2010	2	2	1	0	1	0	0	0	0	1	0	0	0	0	0	0	0	4	1	1	3	0	0	0	0	1	0	0	0	0	0	0	1	0	10	1	0	11.0246575342466
1965	1965	57	1	2010	2	2	0	0	1	0	1	0	0	1	0	1	0	0	0	0	0	4	1	2	3	0	0	0	0	0	0	0	0	0	0	0	0	0	6	1	0	11.0191780821918
1966	1966	79	2	2010	2	3	1	0	1	0	0	0	1	1	0	0	0	0	1	0	0	7	1	1	3	0	0	0	0	0	0	0	0	0	0	0	1	0	17	1	1	7.37808219178082
1967	1967	76	1	2010	2	2	1	0	1	1	0	0	0	1	0	0	0	0	0	0	0	5	1	1	4	0	0	0	0	0	0	0	0	0	0	0	0	0	5	1	0	11.0520547945205
1968	1968	71	1	2010	1	1	1	0	1	0	0	1	0	1	0	0	0	0	0	0	0	6	0	2	2	0	0	0	0	0	0	0	0	0	0	0	0	0	6	1	0	11.0547945205479
1969	1969	73	1	2010	1	1	1	0	1	0	2	0	0	1	0	1	0	0	0	0	0	6	1	1	2	0	0	0	0	1	0	0	0	0	0	0	1	0	8	1	1	8.52054794520548
1970	1970	66	1	2010	1	1	1	0	1	0	0	0	1	1	0	0	0	0	0	0	0	3	1	1	3	0	0	0	0	0	0	0	0	0	0	0	0	0	7	1	0	11.0575342465753
1971	1971	71	1	2010	1	2	1	1	1	1	2	0	0	1	0	0	0	0	0	0	0	6	1	1	3	0	0	0	0	1	0	0	0	0	0	0	1	0	15	1	0	11.0438356164384
1972	1972	77	1	2010	1	1	0	0	0	0	0	0	1	1	0	0	0	0	0	0	0	5	1	2	3	0	0	0	0	1	0	0	0	0	0	0	0	0	6	1	1	0.161643835616438
1973	1973	60	1	2010	2	1	1	0	1	0	0	0	1	1	0	0	0	0	0	0	0	2	1	2	3	0	0	0	0	0	0	0	0	0	0	0	0	0	7	1	0	11.0630136986301
1974	1974	61	1	2010	2	1	0	0	0	0	0	0	0	1	0	0	0	0	1	0	0	4	1	2	3	0	0	0	0	0	0	0	0	0	0	0	1	0	8	1	0	11.0712328767123
1975	1975	56	1	2010	1	1	0	0	1	0	1	0	0	1	0	0	0	0	0	0	0	3	1	2	4	0	0	0	0	0	0	0	0	0	0	0	0	0	5	1	0	11.0712328767123
1976	1976	78	2	2010	1	1	0	0	0	0	0	0	0	1	0	0	0	0	0	0	0	4	1	1	3	0	0	0	0	0	0	0	0	0	0	0	0	0	6	1	0	11.0520547945205
1977	1977	56	1	2010	2	1	0	0	0	0	2	1	0	1	0	0	0	0	0	0	0	3	1	2	3	0	0	0	0	1	0	0	0	0	0	0	0	0	6	1	0	11.0767123287671
1978	1978	72	1	2010	2	1	1	0	1	0	0	0	0	1	0	0	0	0	0	0	0	4	1	1	2	0	0	0	0	1	0	0	0	0	0	0	0	0	12	1	1	7.62191780821918
1979	1979	69	1	2010	2	3	0	0	0	1	0	0	0	1	0	0	0	0	0	0	0	4	1	1	3	0	0	0	0	0	0	0	0	0	0	0	1	0	6	1	0	11.0767123287671
1980	1980	64	1	2010	2	3	0	1	1	0	0	0	0	1	0	0	0	0	0	0	0	6	1	1	3	0	0	0	0	0	0	0	0	0	0	0	1	0	7	1	1	8.18904109589041
1981	1981	65	1	2010	2	2	0	1	1	0	1	0	1	1	0	0	0	0	0	0	0	5	0	1	1	0	0	0	0	0	0	0	0	0	0	0	0	0	7	1	0	11.0821917808219
1982	1982	66	1	2010	2	2	1	1	0	0	0	0	1	1	0	0	0	0	0	0	0	4	1	1	3	0	0	0	0	0	0	0	0	0	0	0	1	0	10	1	0	11.0904109589041
1983	1983	76	1	2010	2	3	1	1	1	1	1	1	0	1	0	0	0	0	0	0	0	7	1	1	3	0	0	0	0	0	0	0	0	0	0	0	1	0	9	1	1	8.83835616438356
1984	1984	59	1	2010	1	1	1	1	0	0	1	1	1	1	1	0	0	0	0	0	1	8	0	1	2	0	0	0	0	0	0	0	0	0	0	0	1	0	8	1	0	11.0931506849315
1985	1985	74	2	2010	2	2	1	1	0	0	0	0	0	1	0	0	0	0	1	0	0	6	1	1	3	0	0	0	0	0	0	0	0	0	0	0	1	0	17	1	0	11.0602739726027
1986	1986	70	1	2010	2	2	1	0	0	0	1	0	0	1	0	0	0	0	0	0	0	4	0	2	3	0	0	0	0	0	0	0	0	0	0	0	0	0	6	1	0	11.0739726027397
1987	1987	68	2	2010	1	1	1	2	1	1	0	1	1	1	0	0	0	0	0	0	0	7	1	1	2	0	0	0	0	0	0	0	0	0	0	0	1	0	7	1	0	11.0986301369863
1988	1988	73	1	2010	2	1	1	1	1	1	0	0	0	1	0	0	1	0	0	0	0	6	1	1	2	0	0	0	0	1	0	0	0	0	0	0	1	0	16	2	0	11.0986301369863
1989	1989	79	1	2010	1	1	1	0	0	0	1	1	0	1	0	0	0	0	0	0	0	5	0	2	2	0	0	0	0	0	0	0	0	0	0	0	0	0	5	1	0	11.0986301369863
1990	1990	64	1	2010	2	3	0	0	0	0	1	0	1	1	0	1	0	0	0	0	0	5	0	1	2	0	0	0	0	0	0	0	0	0	0	0	0	0	7	1	1	4.34794520547945
1991	1991	59	1	2010	2	2	1	1	1	0	0	1	1	1	0	0	1	0	1	0	0	7	0	1	2	0	0	0	0	0	0	0	0	0	0	0	1	0	14	1	1	6.11506849315068
1992	1992	61	1	2010	1	1	0	1	0	0	0	0	1	1	0	0	0	0	1	0	0	7	0	2	2	0	0	0	0	0	0	0	0	0	0	0	1	0	8	1	1	7.80547945205479
1993	1993	81	1	2010	2	2	1	1	0	0	1	0	1	1	0	0	0	0	1	0	0	8	1	1	3	0	0	0	0	1	0	0	0	0	0	0	0	0	12	2	1	3.50684931506849
1994	1994	61	1	2010	2	2	0	0	1	0	2	1	0	1	0	0	0	0	0	0	0	4	0	2	2	0	0	0	0	0	0	0	0	0	0	0	0	0	5	1	0	11.0986301369863
1995	1995	67	1	2010	2	2	1	0	1	0	0	0	0	1	0	0	0	0	0	0	0	4	1	1	1	0	0	0	0	0	0	0	0	0	0	0	0	0	6	1	0	11.1150684931507
1996	1996	79	1	2010	2	1	1	1	0	0	0	0	0	1	0	0	0	0	0	0	0	5	1	1	4	0	0	0	0	0	0	0	0	0	0	0	0	0	7	1	1	7.2986301369863
1997	1997	54	1	2010	2	3	1	0	0	0	1	1	0	1	0	0	0	0	0	0	0	4	1	2	3	0	0	0	0	0	0	0	0	1	0	0	0	0	6	1	0	11.0794520547945
1998	1998	46	1	2010	2	1	1	1	1	1	1	0	0	1	0	0	0	0	0	0	0	2	1	2	2	0	0	0	0	0	0	0	0	0	0	0	0	0	7	1	0	11.1205479452055
1999	1999	59	1	2010	2	2	1	1	1	0	1	0	0	1	0	0	0	0	0	0	0	4	1	1	3	0	0	0	0	0	0	0	0	0	0	0	0	0	14	2	0	11.1205479452055
[truncated: 3,341 more rows]
